# Supplementary material for: Molecular Signatures of Human Regulatory T Cells in Colorectal Cancer and Polyps
Source: Front Immunol. 2017 May 30;8:620. doi: 10.3389/fimmu.2017.00620 (PMC5447675; doi:10.3389/fimmu.2017.00620)
Supplement: Supplementary file 1 [file Data_Sheet_1.XLSX]

## Sheet: Summary CRC vs N  10052016 fold
Transcript Cluster ID	Fold Change (linear) (CRC vs. N)	ANOVA p-value (CRC vs. N)	FDR p-value (CRC vs. N)	Gene Symbol	Description	GO Biological
17005865	13.9	5.58e-11	9.61e-08	HIST1H2BM	histone cluster 1, H2bm	chromatin organization; nucleosome assembly
17016403	11.88	3.09e-09	1e-06	HIST1H3G	histone cluster 1, H3g	chromatin organization; nucleosome assembly; DNA replication-dependent nucleosome assembly; blood coagulation; regulation of gene silencing; S phase
16826160	6.69	9.56e-11	1.36e-07	SHCBP1	SHC SH2-domain binding protein 1	fibroblast growth factor receptor signaling pathway; regulation of neural precursor cell proliferation
16979515	6.1	3.51e-09	1e-06	CCNA2	cyclin A2	regulation of cyclin-dependent protein serine/threonine kinase activity; G2/M transition of mitotic cell cycle; mitotic cell cycle; mitotic nuclear division; mitotic G2 DNA damage checkpoint; Ras protein signal transduction; regulation of G2/M transition of mitotic cell cycle; organ regeneration; response to estradiol; response to glucagon; positive regulation of transcription, DNA-templated; pos…
16817017	6.08	7.61e-11	1.15e-07	PLK1	polo-like kinase 1; polo-like kinase 1 (Drosophila)
17016499	5.99	4.44e-09	2e-06	HIST1H1B	histone cluster 1, H1b	negative regulation of transcription from RNA polymerase II promoter; chromatin organization; nucleosome assembly; positive regulation of cell growth; protein stabilization; positive regulation of histone H3-K9 methylation; establishment of protein localization to chromatin
16793225	5.65	3.37e-09	1e-06	DLGAP5	discs, large (Drosophila) homolog-associated protein 5	mitotic M phase; mitotic chromosome movement towards spindle pole; cell-cell signaling; cell proliferation; dephosphorylation; positive regulation of mitotic metaphase/anaphase transition; cell cycle
16692636	5.43	1.59e-10	1.97e-07	HIST2H2AB	histone cluster 2, H2ab	nucleosome assembly; biological_process
16850477	5.27	2.98e-09	1e-06	TYMS	thymidylate synthetase
16952874	5.16	5e-06	0.000242	CCR1	chemokine (C-C motif) receptor 1	dendritic cell chemotaxis; calcium ion transport; cellular calcium ion homeostasis; exocytosis; chemotaxis; inflammatory response; immune response; cell adhesion; cell surface receptor signaling pathway; G-protein coupled receptor signaling pathway, coupled to cyclic nucleotide second messenger; positive regulation of cytosolic calcium ion concentration; cell-cell signaling; metabolic process; re…
16702571	5.14	7.38e-11	1.15e-07	MCM10	minichromosome maintenance complex component 10	G1/S transition of mitotic cell cycle; mitotic cell cycle; DNA replication; cell proliferation
16957951	5.04	1.79e-10	2.09e-07	POLQ	polymerase (DNA directed), theta	ATP catabolic process; DNA-dependent DNA replication; DNA repair; DNA replication; cellular response to DNA damage stimulus
16849379	5.04	8.52e-09	2e-06	TK1	thymidine kinase 1, soluble
17075776	4.99	3.2e-07	3.1e-05	PBK	PDZ binding kinase	protein phosphorylation; mitotic nuclear division; phosphorylation
16913957	4.94	6.68e-11	1.07e-07	MYBL2	v-myb avian myeloblastosis viral oncogene homolog-like 2; v-myb myeloblastosis viral oncogene homolog (avian)-like 2	G2/M transition of mitotic cell cycle; mitotic cell cycle; transcription, DNA-templated; positive regulation of transcription from RNA polymerase II promoter; regulation of cell cycle; spindle assembly involved in mitosis; regulation of transcription, DNA-templated; cell cycle
16685165	4.94	6.02e-10	4.54e-07	CLSPN	claspin; claspin homolog (Xenopus laevis)	DNA damage checkpoint; DNA replication; DNA repair; apoptotic process; cellular component disassembly involved in execution phase of apoptosis; peptidyl-serine phosphorylation; G2 DNA damage checkpoint; activation of protein kinase activity; mitotic DNA replication checkpoint; cellular response to DNA damage stimulus; cell cycle
16760048	4.91	2.73e-10	2.46e-07	FOXM1	forkhead box M1
16965346	4.86	3.09e-09	1e-06	NCAPG	non-SMC condensin I complex, subunit G	mitotic cell cycle; mitotic chromosome condensation; cell cycle; mitotic nuclear division; chromosome condensation; cell division
16669437	4.8	1.87e-10	2.09e-07	HIST2H2BA	histone cluster 2, H2ba (pseudogene)
17104519	4.8	2e-06	0.000117	RNY4P23	RNA, Ro-associated Y4 pseudogene 23
16719515	4.77	3.21e-11	7.38e-08	MKI67	marker of proliferation Ki-67; antigen identified by monoclonal antibody Ki-67	DNA metabolic process; meiotic nuclear division; cell proliferation; response to organic cyclic compound; hyaluronan metabolic process; organ regeneration; cellular response to heat; cell cycle
16842673	4.76	2.18e-10	2.25e-07	SPAG5	sperm associated antigen 5	mitotic sister chromatid segregation; cell cycle; spindle organization; chromosome segregation; phosphatidylinositol-mediated signaling; regulation of attachment of spindle microtubules to kinetochore; mitotic nuclear division; cell division; metabolic process
16828886	4.74	1.42e-07	1.7e-05	GINS2	GINS complex subunit 2 (Psf2 homolog)	mitotic cell cycle; DNA strand elongation involved in DNA replication; DNA replication
16804631	4.69	6.44e-10	4.7e-07	TICRR	TOPBP1-interacting checkpoint and replication regulator; Treslin	cell cycle checkpoint; formation of translation preinitiation complex; DNA replication; DNA repair; response to ionizing radiation; regulation of DNA-dependent DNA replication initiation; mitotic DNA replication checkpoint; cellular response to DNA damage stimulus; cell cycle
16659217	4.62	5e-06	0.000227	TNFRSF8	tumor necrosis factor receptor superfamily, member 8	signal transduction; negative regulation of cell proliferation; tumor necrosis factor-mediated signaling pathway; positive regulation of tumor necrosis factor biosynthetic process; positive regulation of apoptotic process; positive regulation of TRAIL biosynthetic process; cellular response to mechanical stimulus
16931384	4.5	1.37e-09	7.1e-07	GTSE1	G-2 and S-phase expressed 1	mitotic G2 phase; DNA damage response, signal transduction by p53 class mediator resulting in cell cycle arrest; microtubule-based process; tRNA processing; methylation
16663514	4.49	1.52e-08	4e-06	CDC20	cell division cycle 20; cell division cycle 20 homolog (S. cerevisiae)
17016509	4.49	1.85e-07	2.1e-05
16901755	4.39	6.13e-11	1.02e-07	BUB1	BUB1 mitotic checkpoint serine/threonine kinase; budding uninhibited by benzimidazoles 1 homolog (yeast)
16938707	4.36	0.00038	0.006389	CCR4	chemokine (C-C motif) receptor 4	neuron migration; tolerance induction; chemotaxis; inflammatory response; immune response; G-protein coupled receptor signaling pathway; positive regulation of cytosolic calcium ion concentration; response to radiation; response to bacterium; response to antibiotic; positive regulation of positive chemotaxis; chemokine-mediated signaling pathway; signal transduction
17045198	4.32	1.45e-08	3e-06	ANLN	anillin, actin binding protein	mitotic cytokinesis; septin ring assembly; mitotic nuclear division; regulation of exit from mitosis; cell cycle; cell division
16977052	4.32	0.000292	0.00521	CXCL10	chemokine (C-X-C motif) ligand 10	positive regulation of leukocyte chemotaxis; chemotaxis; inflammatory response; immune response; signal transduction; cell surface receptor signaling pathway; G-protein coupled receptor signaling pathway; cell-cell signaling; muscle organ development; blood circulation; positive regulation of cell proliferation; protein secretion; response to cold; response to gamma radiation; T cell chemotaxis; …
16662648	4.29	7.67e-10	5.29e-07	CDCA8	cell division cycle associated 8	mitotic metaphase; mitotic cell cycle; mitotic nuclear division; chromosome organization; cell cycle; cell division
16852312	4.26	6.23e-08	1e-05	SKA1	spindle and kinetochore associated complex subunit 1	mitotic cell cycle; chromosome segregation; mitotic nuclear division; regulation of microtubule polymerization or depolymerization; cell division; cell cycle
16912379	4.21	1.59e-10	1.97e-07	TPX2	TPX2, microtubule-associated; TPX2, microtubule-associated, homolog (Xenopus laevis)	apoptotic process; mitotic nuclear division; cell proliferation; activation of protein kinase activity; regulation of mitotic spindle organization; cell cycle; cell division
16940172	4.21	0.000135	0.002884	CCR2	chemokine (C-C motif) receptor 2
16799598	4.19	8.03e-10	5.46e-07	CASC5	cancer susceptibility candidate 5	mitotic cell cycle; acrosome assembly; nucleosome assembly; mitotic nuclear division; attachment of spindle microtubules to kinetochore; negative regulation of phosphatase activity; centromere-specific nucleosome assembly; protein localization to kinetochore; spindle assembly checkpoint; cell cycle; chromosome segregation; cell division
16677425	4.16	4e-10	3.24e-07	CENPF	centromere protein F, 350/400kDa; centromere protein F, 350/400ka (mitosin)	mitotic G2 phase; G2/M transition of mitotic cell cycle; mitotic M phase; mitotic cell cycle; DNA replication; chromosome segregation; mitotic nuclear division; mitotic spindle assembly checkpoint; muscle organ development; cell proliferation; regulation of G2/M transition of mitotic cell cycle; protein transport; regulation of striated muscle tissue development; cell differentiation; response to…
16850517	4.1	1.24e-08	3e-06	NDC80	NDC80 kinetochore complex component; NDC80 homolog, kinetochore complex component (S. cerevisiae)	mitotic sister chromatid segregation; establishment of mitotic spindle orientation; mitotic cell cycle; cell cycle; spindle organization; mitotic spindle organization; chromosome segregation; mitotic nuclear division; attachment of spindle microtubules to kinetochore; phosphatidylinositol-mediated signaling; cell division; vesicle-mediated transport
16697695	4.05	3.61e-08	7e-06	KIF14	kinesin family member 14	microtubule-based movement; metabolic process; regulation of cell adhesion; regulation of cell migration; regulation of Rap protein signal transduction; negative regulation of integrin activation; substrate adhesion-dependent cell spreading; establishment of protein localization
16767247	4.05	1.7e-05	0.000591	IFNG	interferon, gamma
16802519	4.02	6.99e-09	2e-06	KIF23	kinesin family member 23	mitotic spindle elongation; mitotic cell cycle; cytokinesis; microtubule-based movement; blood coagulation; metabolic process; antigen processing and presentation of exogenous peptide antigen via MHC class II; positive regulation of cytokinesis; spindle midzone assembly involved in mitosis; cell cycle; mitotic nuclear division; cell division
16970563	4.01	2e-06	0.000105	PLK4	polo-like kinase 4; polo-like kinase 4 (Drosophila)	G2/M transition of mitotic cell cycle; mitotic cell cycle; protein phosphorylation; centriole replication; peptidyl-tyrosine phosphorylation; positive regulation of centriole replication; trophoblast giant cell differentiation; de novo centriole assembly; phosphorylation
17067102	3.94	4.43e-08	8e-06	CDCA2	cell division cycle associated 2	mitotic nuclear division; cell cycle; positive regulation of protein dephosphorylation; cell division
16840902	3.92	1.36e-09	7.1e-07	AURKB	aurora kinase B
16834056	3.91	1.13e-09	6.42e-07	CDC6	cell division cycle 6; cell division cycle 6 homolog (S. cerevisiae)	DNA replication checkpoint; regulation of cyclin-dependent protein serine/threonine kinase activity; G1/S transition of mitotic cell cycle; regulation of transcription involved in G1/S transition of mitotic cell cycle; mitotic cell cycle; DNA replication; mitotic nuclear division; traversing start control point of mitotic cell cycle; negative regulation of DNA replication; negative regulation of …
16707551	3.9	3.7e-08	7e-06	CEP55	centrosomal protein 55kDa	mitotic cytokinesis; mitotic nuclear division; establishment of protein localization; cell cycle; cell division
16686796	3.87	1.64e-09	7.97e-07	STIL	SCL/TAL1 interrupting locus
17063267	3.87	7e-06	0.000302	DGKI	diacylglycerol kinase, iota	protein kinase C-activating G-protein coupled receptor signaling pathway; blood coagulation; phosphorylation; platelet activation; regulation of Rap GTPase activity; intracellular signal transduction; negative regulation of catalytic activity; positive regulation of Ras protein signal transduction; metabolic process
16877019	3.86	1.86e-10	2.09e-07	RRM2	ribonucleotide reductase M2; ribonucleotide reductase M2 polypeptide	G1/S transition of mitotic cell cycle; regulation of transcription involved in G1/S transition of mitotic cell cycle; mitotic cell cycle; DNA replication; deoxyribonucleoside diphosphate metabolic process; deoxyribonucleotide biosynthetic process; nucleobase-containing small molecule interconversion; small molecule metabolic process; protein heterotetramerization; nucleobase-containing small mole…
16838359	3.86	3.5e-08	7e-06	BIRC5	baculoviral IAP repeat containing 5
16725041	3.82	2.35e-09	1e-06	FAM111B	family with sequence similarity 111, member B	metabolic process
16989636	3.81	3.59e-08	7e-06	KIF20A	kinesin family member 20A	mitotic cell cycle; cytokinesis; microtubule bundle formation; microtubule-based movement; metabolic process; protein transport; vesicle-mediated transport; transport
16679411	3.79	2.32e-09	1e-06	EXO1	exonuclease 1
16991859	3.77	1.11e-08	3e-06	HMMR	hyaluronan-mediated motility receptor (RHAMM)	carbohydrate metabolic process; glycosaminoglycan metabolic process; hyaluronan metabolic process; hyaluronan catabolic process; small molecule metabolic process
16801557	3.77	8.21e-08	1.2e-05	CCNB2	cyclin B2	regulation of cyclin-dependent protein serine/threonine kinase activity; G2/M transition of mitotic cell cycle; mitotic cell cycle; in utero embryonic development; mitotic nuclear division; mitotic nuclear envelope disassembly; growth; T cell homeostasis; thymus development; regulation of cell cycle; cell cycle; cell division
16819207	3.77	2e-06	0.000111	MT2A	metallothionein 2A	cellular copper ion homeostasis; cytokine-mediated signaling pathway; cellular response to drug; cellular response to interleukin-3; cellular response to erythropoietin; negative regulation of growth; interferon-gamma-mediated signaling pathway; cellular response to zinc ion
16697544	3.75	1.66e-07	2e-05	ASPM	asp (abnormal spindle) homolog, microcephaly associated (Drosophila)	neuron migration; positive regulation of neuroblast proliferation; mitotic nuclear division; spermatogenesis; forebrain neuroblast division; negative regulation of neuron differentiation; negative regulation of asymmetric cell division; oogenesis; developmental growth; maintenance of centrosome location; positive regulation of canonical Wnt signaling pathway; cell cycle; brain development; cell d…
17067332	3.74	4.89e-11	9.15e-08	ESCO2	establishment of sister chromatid cohesion N-acetyltransferase 2; establishment of cohesion 1 homolog 2 (S. cerevisiae)	mitotic cell cycle; regulation of DNA replication; post-translational protein acetylation; cell cycle
17016400	3.73	8.48e-08	1.3e-05	HIST1H3F	histone cluster 1, H3f	chromatin organization; DNA replication-dependent nucleosome assembly; blood coagulation; regulation of gene silencing; nucleosome assembly
16939960	3.72	8.34e-10	5.58e-07	KIF15	kinesin family member 15	microtubule-based movement; mitotic nuclear division; blood coagulation; metabolic process; cell proliferation; antigen processing and presentation of exogenous peptide antigen via MHC class II
16811073	3.72	6.9e-08	1.1e-05	CLN6	ceroid-lipofuscinosis, neuronal 6, late infantile, variant	ganglioside metabolic process; lysosomal lumen acidification; visual perception; cholesterol metabolic process; cell death; protein catabolic process; glycosaminoglycan metabolic process; locomotion involved in locomotory behavior; cellular macromolecule catabolic process; positive regulation of proteolysis; lysosome organization
16815090	3.7	4.64e-09	2e-06	CCNF	cyclin F	re-entry into mitotic cell cycle; placenta development; mitotic nuclear division; negative regulation of centrosome duplication; protein ubiquitination; SCF-dependent proteasomal ubiquitin-dependent protein catabolic process; cell cycle; cell division; regulation of cell cycle
16736638	3.67	1.95e-09	9.02e-07	E2F8	E2F transcription factor 8	negative regulation of transcription from RNA polymerase II promoter; placenta development; sprouting angiogenesis; transcription, DNA-templated; cell proliferation; negative regulation of cytokinesis; positive regulation of DNA endoreduplication; cell cycle comprising mitosis without cytokinesis; positive regulation of transcription from RNA polymerase II promoter; trophoblast giant cell differe…
16779546	3.66	3.56e-10	3.01e-07	DIAPH3	diaphanous-related formin 3; diaphanous homolog 3 (Drosophila)	spermatogenesis; actin cytoskeleton organization; cellular component organization
16696237	3.62	0.000179	0.003575	SELL	selectin L	cell adhesion; blood coagulation; response to ATP; regulation of immune response; leukocyte migration
16799637	3.61	3.39e-07	3.2e-05	RAD51	RAD51 recombinase; RAD51 homolog (RecA homolog, E. coli) (S. cerevisiae)
17010552	3.59	9.53e-10	5.97e-07	TTK	TTK protein kinase	spindle organization; mitotic spindle organization; mitotic spindle assembly checkpoint; positive regulation of cell proliferation; positive regulation of pathway-restricted SMAD protein phosphorylation; peptidyl-tyrosine phosphorylation; chromosome separation; protein phosphorylation; mitotic cell cycle checkpoint; phosphorylation
17105401	3.58	1.41e-07	1.7e-05	CENPI	centromere protein I	mitotic cell cycle; nucleosome assembly; sex differentiation; centromere-specific nucleosome assembly; centromere complex assembly
17104484	3.56	1.1e-09	6.38e-07	KIF4A	kinesin family member 4A	organelle organization; microtubule-based movement; axon guidance; blood coagulation; anterograde axon cargo transport; metabolic process; antigen processing and presentation of exogenous peptide antigen via MHC class II
16844312	3.56	4.86e-09	2e-06	TOP2A	topoisomerase (DNA) II alpha 170kDa	mitotic cell cycle; resolution of meiotic recombination intermediates; sister chromatid segregation; ATP catabolic process; DNA replication; DNA topological change; DNA ligation; DNA unwinding involved in DNA replication; DNA repair; mitotic recombination; cellular response to DNA damage stimulus; chromosome segregation; apoptotic chromosome condensation; embryonic cleavage; positive regulation o…
16845794	3.55	4.1e-08	7e-06	KIF18B	kinesin family member 18B	mitotic cell cycle; microtubule-based movement; microtubule depolymerization; mitotic nuclear division; metabolic process; regulation of cell division; cell cycle; cell division
16927052	3.54	4.69e-09	2e-06	CDC45	cell division cycle 45; CDC45 cell division cycle 45-like (S. cerevisiae)	DNA replication checkpoint; G1/S transition of mitotic cell cycle; regulation of transcription involved in G1/S transition of mitotic cell cycle; mitotic cell cycle; DNA replication; DNA replication initiation; DNA strand elongation involved in DNA replication; cell cycle
16707468	3.53	2.49e-10	2.45e-07	KIF11	kinesin family member 11	microtubule-based movement; spindle organization; mitotic spindle organization; mitotic nuclear division; mitotic centrosome separation; blood coagulation; metabolic process; antigen processing and presentation of exogenous peptide antigen via MHC class II; spindle assembly involved in mitosis; cell cycle; cell division
16951485	3.53	3.66e-08	7e-06	SGOL1	shugoshin-like 1 (S. pombe)
16687188	3.5	2.07e-08	5e-06	ORC1	origin recognition complex, subunit 1	G1/S transition of mitotic cell cycle; regulation of transcription involved in G1/S transition of mitotic cell cycle; mitotic cell cycle; DNA replication; DNA replication initiation; metabolic process
16979444	3.47	6.6e-05	0.001678	TNIP3	TNFAIP3 interacting protein 3	MyD88-independent toll-like receptor signaling pathway; inflammatory response; toll-like receptor 4 signaling pathway; negative regulation of I-kappaB kinase/NF-kappaB signaling; cellular response to lipopolysaccharide
17084904	3.44	5.04e-09	2e-06	MELK	maternal embryonic leucine zipper kinase
17075973	3.43	2.37e-07	2.6e-05	DUSP4	dual specificity phosphatase 4	MAPK cascade; inactivation of MAPK activity; endoderm formation; toll-like receptor signaling pathway; MyD88-dependent toll-like receptor signaling pathway; MyD88-independent toll-like receptor signaling pathway; protein dephosphorylation; toll-like receptor 2 signaling pathway; toll-like receptor 3 signaling pathway; toll-like receptor 4 signaling pathway; toll-like receptor 5 signaling pathway;…
17101587	3.43	6.8e-05	0.001704	EGFL6	EGF-like-domain, multiple 6	cell cycle; cell adhesion; multicellular organismal development; positive regulation of cell-substrate adhesion; cell differentiation; extracellular matrix organization
16985599	3.41	6.55e-07	5.2e-05	CCNB1	cyclin B1
17007459	3.4	1.52e-09	7.57e-07	KIFC1	kinesin family member C1	mitotic sister chromatid segregation; microtubule-based movement; blood coagulation; metabolic process; cell cycle; mitotic nuclear division; cell division
17041352	3.4	1.52e-09	7.57e-07	KIFC1	kinesin family member C1	mitotic sister chromatid segregation; microtubule-based movement; blood coagulation; metabolic process; cell cycle; mitotic nuclear division; cell division
16859763	3.39	4e-06	0.000188	IFI30; PIK3R2; AC007192.4	interferon, gamma-inducible protein 30; phosphoinositide-3-kinase, regulatory subunit 2 (beta); novel protein, readthrough between PIK3R2 and IFI30	cytokine-mediated signaling pathway; antigen processing and presentation of exogenous peptide antigen via MHC class II; antigen processing and presentation of exogenous peptide antigen via MHC class I; negative regulation of fibroblast proliferation; protein stabilization; oxidation-reduction process; interferon-gamma-mediated signaling pathway; immune system process; phospholipid metabolic proce…
16909700	3.38	4.93e-09	2e-06	HJURP	Holliday junction recognition protein	nucleosome assembly; cell cycle; chromosome segregation; centromere-specific nucleosome assembly; regulation of protein complex assembly; regulation of DNA binding
16698684	3.38	3e-06	0.000175	IL10	interleukin 10
16670387	3.37	4.99e-08	8e-06	HIST2H3A; HIST2H3C; HIST2H3D	histone cluster 2, H3a; histone cluster 2, H3c; histone cluster 2, H3d	nucleosome assembly; blood coagulation
16692616	3.37	4.99e-08	8e-06	HIST2H3A; HIST2H3C; HIST2H3D	histone cluster 2, H3a; histone cluster 2, H3c; histone cluster 2, H3d	nucleosome assembly; blood coagulation
17122494	3.37	7.28e-07	5.7e-05	LINC00152; LOC101930489; MIR4435-1HG; LOC101927260	long intergenic non-protein coding RNA 152; uncharacterized LOC101930489; novel transcript; uncharacterized LOC101927260; MIR4435-1 host gene (non-protein coding)
16978568	3.32	1.24e-09	6.81e-07	CENPE	centromere protein E, 312kDa	mitotic metaphase; mitotic cell cycle; microtubule-based movement; mitotic chromosome movement towards spindle pole; mitotic metaphase plate congression; multicellular organismal development; blood coagulation; metabolic process; antigen processing and presentation of exogenous peptide antigen via MHC class II; positive regulation of protein kinase activity; kinetochore assembly; cell cycle; mito…
17122482	3.31	4.3e-05	0.001194	LOC101930489; LINC00152; MIR4435-1HG	uncharacterized LOC101930489; long intergenic non-protein coding RNA 152; MIR4435-1 host gene (non-protein coding); novel transcript
16672838	3.31	5e-05	0.001346	FCER1G	Fc fragment of IgE, high affinity I, receptor for; gamma polypeptide
16901957	3.3	3.86e-08	7e-06	CKAP2L	cytoskeleton associated protein 2-like
17122640	3.3	6.63e-07	5.3e-05	LINC00152; LOC101930489; MIR4435-1HG; LOC101927260	long intergenic non-protein coding RNA 152; uncharacterized LOC101930489; MIR4435-1 host gene (non-protein coding); novel transcript; uncharacterized LOC101927260
16664243	3.28	2e-06	0.000115	RAD54L	RAD54-like (S. cerevisiae)	double-strand break repair via homologous recombination; DNA strand renaturation; DNA repair; DNA recombination; meiotic nuclear division; response to ionizing radiation; response to drug; chromosome organization; double-strand break repair; cellular response to DNA damage stimulus; metabolic process
16988703	3.27	1.02e-09	6.2e-07	LMNB1	lamin B1	apoptotic process; cellular component disassembly involved in execution phase of apoptosis
17080595	3.26	1.56e-08	4e-06	DSCC1	DNA replication and sister chromatid cohesion 1; defective in sister chromatid cohesion 1 homolog (S. cerevisiae)	DNA replication; regulation of DNA replication; maintenance of mitotic sister chromatid cohesion; post-translational protein acetylation; cell cycle
16957170	3.25	5.63e-08	9e-06	KIAA1524	KIAA1524
17064939	3.23	4.36e-09	2e-06	NCAPG2	non-SMC condensin II complex, subunit G2	mitotic cell cycle; inner cell mass cell proliferation; mitotic nuclear division; chromosome condensation; cell cycle; cell division
16945101	3.23	1.08e-08	3e-06	MCM2	minichromosome maintenance complex component 2	G1/S transition of mitotic cell cycle; mitotic cell cycle; DNA replication; DNA unwinding involved in DNA replication; DNA replication initiation; DNA strand elongation involved in DNA replication; nucleosome assembly; cell cycle; cellular response to interleukin-4; DNA duplex unwinding; photosynthesis; chlorophyll biosynthetic process
16821239	3.2	8.68e-09	2e-06	CENPN	centromere protein N	mitotic cell cycle; nucleosome assembly; chromosome segregation; mitotic nuclear division; centromere-specific nucleosome assembly; centromere complex assembly
17038792	3.17	1.12e-09	6.42e-07	KIFC1	kinesin family member C1	mitotic sister chromatid segregation; microtubule-based movement; blood coagulation; metabolic process; cell cycle; mitotic nuclear division; cell division
16663958	3.17	2.96e-08	6e-06	KIF2C	kinesin family member 2C	mitotic cell cycle; microtubule-based movement; microtubule depolymerization; chromosome segregation; mitotic nuclear division; blood coagulation; metabolic process; cell proliferation; antigen processing and presentation of exogenous peptide antigen via MHC class II; establishment or maintenance of microtubule cytoskeleton polarity; regulation of chromosome segregation; cell cycle; cell division
17005589	3.16	3e-06	0.000161	HIST1H2AE	histone cluster 1, H2ae	nucleosome assembly; biological_process
16906643	3.16	0.000181	0.00361
16738479	3.15	4.71e-07	4.2e-05	SLC43A3	solute carrier family 43, member 3	transmembrane transport; biological_process
16829764	3.11	1.76e-08	4e-06	GSG2	germ cell associated 2 (haspin)	protein phosphorylation; mitotic sister chromatid cohesion; intracellular signal transduction; protein localization to chromosome, centromeric region; regulation of spindle checkpoint; negative regulation of G1/S transition of mitotic cell cycle; histone H3-T3 phosphorylation involved in chromosome passenger complex localization to kinetochore; cell cycle; phosphorylation; chromatin modification
16673154	3.11	2.48e-08	5e-06	NUF2	NUF2, NDC80 kinetochore complex component; NUF2, NDC80 kinetochore complex component, homolog (S. cerevisiae)	mitotic cell cycle; chromosome segregation; mitotic nuclear division; cell cycle; cell division
16766137	3.11	1.13e-07	1.5e-05	TIMELESS	timeless circadian clock; timeless homolog (Drosophila)	negative regulation of transcription from RNA polymerase II promoter; morphogenesis of an epithelium; transcription, DNA-templated; cellular response to DNA damage stimulus; mitotic nuclear division; circadian rhythm; detection of abiotic stimulus; response to abiotic stimulus; embryo development; lung development; regulation of cell proliferation; cell cycle phase transition; negative regulation…
16944618	3.1	8e-06	0.000348	CD86	CD86 molecule
16981606	3.09	0.000349	0.005965	HPGD	hydroxyprostaglandin dehydrogenase 15-(NAD)
17100679	3.08	0.000193	0.003768	MT-TL2	mitochondrially encoded tRNA leucine 2 (CUN)
16670383	3.07	1.55e-11	7.24e-08	HIST2H2AA4; HIST2H2AA3	histone cluster 2, H2aa4; histone cluster 2, H2aa3	nucleosome assembly; biological_process
16681611	3.07	9.85e-09	3e-06	SRM	spermidine synthase	polyamine metabolic process; spermidine biosynthetic process; cellular nitrogen compound metabolic process; small molecule metabolic process; polyamine biosynthetic process; metabolic process
16714998	3.07	1.93e-08	4e-06	DNA2	DNA replication helicase/nuclease 2; DNA replication helicase 2 homolog (yeast)	DNA replication checkpoint; mitotic cell cycle; telomere maintenance via recombination; telomere maintenance; DNA double-strand break processing; DNA catabolic process, endonucleolytic; ATP catabolic process; DNA replication; mitochondrial DNA replication; DNA strand elongation involved in DNA replication; base-excision repair; telomere maintenance via semi-conservative replication; DNA duplex un…
16714504	3.06	4.81e-07	4.2e-05	ZWINT	ZW10 interacting kinetochore protein; ZW10 interactor	mitotic sister chromatid segregation; mitotic cell cycle; cell cycle; spindle organization; mitotic cell cycle checkpoint; phosphatidylinositol-mediated signaling; establishment of localization in cell; mitotic nuclear division; cell division
16733104	3.06	7.17e-07	5.6e-05	CHEK1	checkpoint kinase 1; CHK1 checkpoint homolog (S. pombe)
17005858	3.06	2e-05	0.00067	HIST1H2AI; HIST1H2AK; HIST1H2AL; HIST1H2AM; HIST1H2AG; HIST1H2AH	histone cluster 1, H2ai; histone cluster 1, H2ak; histone cluster 1, H2al; histone cluster 1, H2am; histone cluster 1, H2ag; histone cluster 1, H2ah	nucleosome assembly; biological_process
16869588	3.05	5.27e-09	2e-06	ASF1B	anti-silencing function 1B histone chaperone; ASF1 anti-silencing function 1 homolog B (S. cerevisiae)	DNA replication-dependent nucleosome assembly; DNA replication-independent nucleosome assembly; transcription, DNA-templated; regulation of transcription, DNA-templated; multicellular organismal development; spermatogenesis; chromatin modification; cell differentiation; chromatin assembly or disassembly; nucleosome assembly
16982635	3.04	1.14e-07	1.5e-05	TRIP13	thyroid hormone receptor interactor 13	oocyte maturation; double-strand break repair; transcription from RNA polymerase II promoter; synaptonemal complex assembly; reciprocal meiotic recombination; male meiosis I; female meiosis I; spermatogenesis; spermatid development; oogenesis; regulation of RNA biosynthetic process; meiotic nuclear division; cell differentiation
17111955	3.01	5e-06	0.000245	CXCR3	chemokine (C-X-C motif) receptor 3	angiogenesis; negative regulation of endothelial cell proliferation; regulation of leukocyte migration; apoptotic process; cellular component movement; chemotaxis; inflammatory response; cell adhesion; cell surface receptor signaling pathway; G-protein coupled receptor signaling pathway; positive regulation of cytosolic calcium ion concentration; positive regulation of cell proliferation; T cell …
17077502	3	0.000274	0.00493	TOX	thymocyte selection-associated high mobility group box
16844207	2.99	0.000678	0.009959	IKZF3	IKAROS family zinc finger 3 (Aiolos)
16877473	2.97	3.22e-09	1e-06	GEN1	GEN1 Holliday junction 5 flap endonuclease; Gen homolog 1, endonuclease (Drosophila)	double-strand break repair via homologous recombination; DNA catabolic process, endonucleolytic; regulation of centrosome duplication; resolution of recombination intermediates; resolution of mitotic recombination intermediates; positive regulation of mitotic cell cycle spindle assembly checkpoint; DNA repair; cellular response to DNA damage stimulus; nucleic acid phosphodiester bond hydrolysis
16914315	2.95	1.5e-05	0.00054	UBE2C	ubiquitin-conjugating enzyme E2C
16760621	2.94	4.95e-09	2e-06	CDCA3	cell division cycle associated 3	mitotic nuclear division; protein ubiquitination; cell cycle; biological_process; cell division
16777278	2.94	1.78e-07	2.1e-05	SKA3	spindle and kinetochore associated complex subunit 3	chromosome segregation; mitotic nuclear division; regulation of microtubule polymerization or depolymerization; cell cycle; cell division
17122498	2.94	1.2e-05	0.000436	LOC101927260	uncharacterized LOC101927260
17114220	2.92	1.36e-09	7.1e-07	MBNL3	muscleblind-like splicing regulator 3; muscleblind-like 3 (Drosophila)	mRNA processing; multicellular organismal development; RNA splicing; regulation of RNA splicing; negative regulation of myoblast differentiation
17068782	2.92	4.32e-09	2e-06	MCM4	minichromosome maintenance complex component 4	G1/S transition of mitotic cell cycle; mitotic cell cycle; DNA replication; DNA unwinding involved in DNA replication; DNA replication initiation; DNA strand elongation involved in DNA replication; cell cycle; DNA duplex unwinding; photosynthesis; chlorophyll biosynthetic process
16821869	2.92	6e-06	0.000252	CDT1	chromatin licensing and DNA replication factor 1; DNA replication factor Cdt1	DNA replication checkpoint; G1/S transition of mitotic cell cycle; regulation of transcription involved in G1/S transition of mitotic cell cycle; mitotic cell cycle; DNA replication; regulation of DNA-dependent DNA replication initiation; regulation of nuclear cell cycle DNA replication; cell cycle
16683358	2.9	1.27e-07	1.6e-05	E2F2	E2F transcription factor 2	mitotic cell cycle; regulation of transcription, DNA-templated; transcription initiation from RNA polymerase II promoter; regulation of cell cycle; intrinsic apoptotic signaling pathway by p53 class mediator; lens fiber cell apoptotic process; transcription, DNA-templated; cell cycle; apoptotic process
16996545	2.9	5e-06	0.000243	DEPDC1B	DEP domain containing 1B	small GTPase mediated signal transduction; positive regulation of GTPase activity; regulation of small GTPase mediated signal transduction; signal transduction; intracellular signal transduction
16689332	2.9	2.4e-05	0.000764	GBP1	guanylate binding protein 1, interferon-inducible	GTP catabolic process; cytokine-mediated signaling pathway; defense response to virus; interferon-gamma-mediated signaling pathway; immune system process
16882975	2.86	8.67e-09	2e-06	NCAPH	non-SMC condensin I complex, subunit H	mitotic cell cycle; mitotic chromosome condensation; cell cycle; mitotic nuclear division; chromosome condensation; cell division
17122646	2.85	3.8e-05	0.001106	LINC00152; LOC101930489; MIR4435-1HG; LOC101927260	long intergenic non-protein coding RNA 152; uncharacterized LOC101930489; novel transcript; uncharacterized LOC101927260; MIR4435-1 host gene (non-protein coding)
16912192	2.82	4.67e-09	2e-06	GINS1	GINS complex subunit 1 (Psf1 homolog)	mitotic cell cycle; inner cell mass cell proliferation; DNA strand elongation involved in DNA replication; DNA replication
16677201	2.82	1.49e-08	4e-06	DTL	denticleless E3 ubiquitin protein ligase homolog (Drosophila); denticleless homolog (Drosophila)	protein polyubiquitination; DNA replication; ubiquitin-dependent protein catabolic process; protein monoubiquitination; cellular response to DNA damage stimulus; response to UV; translesion synthesis; G2 DNA damage checkpoint; regulation of cell cycle; protein ubiquitination
16705159	2.81	2.16e-07	2.4e-05	CDK1	cyclin-dependent kinase 1
16877762	2.8	9.34e-11	1.36e-07	CENPO	centromere protein O	mitotic cell cycle; nucleosome assembly; centromere-specific nucleosome assembly; centromere complex assembly
16868838	2.8	2.65e-07	2.7e-05	SPC24	SPC24, NDC80 kinetochore complex component; SPC24, NDC80 kinetochore complex component, homolog (S. cerevisiae)	mitotic cell cycle; mitotic nuclear division; cell cycle; cell division
16725735	2.79	2.51e-07	2.6e-05	FEN1	flap structure-specific endonuclease 1	mitotic cell cycle; telomere maintenance via recombination; telomere maintenance; DNA catabolic process, endonucleolytic; DNA catabolic process, exonucleolytic; DNA replication; DNA strand elongation involved in DNA replication; DNA repair; base-excision repair; double-strand break repair; memory; UV protection; telomere maintenance via semi-conservative replication; DNA replication, removal of R…
17122478	2.79	3.2e-05	0.000966	LOC101930489; LINC00152; MIR4435-1HG	uncharacterized LOC101930489; long intergenic non-protein coding RNA 152; MIR4435-1 host gene (non-protein coding); novel transcript
16882999	2.78	6.13e-08	1e-05	ARID5A	AT rich interactive domain 5A (MRF1-like)	chondrocyte differentiation; transcription, DNA-templated; positive regulation of histone acetylation; negative regulation of transcription, DNA-templated; positive regulation of transcription from RNA polymerase II promoter; regulation of transcription, DNA-templated
17018685	2.76	7.26e-08	1.1e-05	PPIL1	peptidylprolyl isomerase (cyclophilin)-like 1	mRNA splicing, via spliceosome; protein peptidyl-prolyl isomerization; protein folding; mRNA processing; RNA splicing
16750761	2.74	3.95e-10	3.24e-07	TROAP	trophinin associated protein; trophinin associated protein (tastin)	cell adhesion
16845349	2.74	2.93e-08	6e-06	BRCA1; LOC101929767	breast cancer 1, early onset; uncharacterized LOC101929767
16922584	2.74	1.8e-05	0.000614	CHAF1B	chromatin assembly factor 1, subunit B (p60)	DNA replication; DNA repair; DNA replication-dependent nucleosome assembly; transcription, DNA-templated; regulation of transcription, DNA-templated; protein complex assembly; cell cycle; chromatin assembly; cellular response to DNA damage stimulus
17014309	2.72	8.92e-08	1.3e-05	ACAT2	acetyl-CoA acetyltransferase 2; acetyl-Coenzyme A acetyltransferase 2	lipid metabolic process; metabolic process
16732676	2.71	0.000673	0.009898	UBASH3B	ubiquitin associated and SH3 domain containing B	negative regulation of protein kinase activity; peptidyl-tyrosine dephosphorylation; regulation of release of sequestered calcium ion into cytosol; negative regulation of platelet aggregation
17016383	2.7	4e-06	0.000204	HIST1H4D	histone cluster 1, H4d	mitotic cell cycle; telomere maintenance; chromatin organization; nucleosome assembly; DNA replication-dependent nucleosome assembly; DNA replication-independent nucleosome assembly; centromere-specific nucleosome assembly; histone H4-K20 demethylation; negative regulation of megakaryocyte differentiation; phosphatidylinositol-mediated signaling
16771067	2.69	1e-06	7.3e-05	CIT; MIR1178	citron rho-interacting serine/threonine kinase; microRNA 1178; citron (rho-interacting, serine/threonine kinase 21)
16857258	2.68	7.76e-09	2e-06	UHRF1	ubiquitin-like with PHD and ring finger domains 1	negative regulation of transcription from RNA polymerase II promoter; DNA repair; transcription, DNA-templated; cell cycle; cell proliferation; maintenance of DNA methylation; histone monoubiquitination; histone ubiquitination; positive regulation of cellular protein metabolic process; protein ubiquitination involved in ubiquitin-dependent protein catabolic process; positive regulation of transcr…
16837270	2.68	2.4e-08	5e-06	KPNA2	karyopherin alpha 2 (RAG cohort 1, importin alpha 1)	regulation of DNA recombination; mitotic G2 phase; DNA metabolic process; NLS-bearing protein import into nucleus; viral process; cytokine-mediated signaling pathway; protein import into nucleus; transport; protein transport; modulation by virus of host morphology or physiology; M phase specific microtubule process
16818600	2.68	1.95e-07	2.2e-05	ORC6	origin recognition complex, subunit 6	G1/S transition of mitotic cell cycle; mitotic cell cycle; DNA replication; DNA-dependent DNA replication
17060412	2.67	2.43e-08	5e-06	MCM7	minichromosome maintenance complex component 7	G1/S transition of mitotic cell cycle; mitotic cell cycle; DNA replication; DNA unwinding involved in DNA replication; DNA replication initiation; DNA strand elongation involved in DNA replication; cellular response to DNA damage stimulus; cell proliferation; regulation of phosphorylation; response to drug; cellular response to epidermal growth factor stimulus; cell cycle; cellular response to or…
16849400	2.66	0.000272	0.004919	SOCS3	suppressor of cytokine signaling 3	negative regulation of protein kinase activity; JAK-STAT cascade; protein ubiquitination; cytokine-mediated signaling pathway; regulation of growth; negative regulation of apoptotic process; positive regulation of cell differentiation; negative regulation of insulin receptor signaling pathway; interferon-gamma-mediated signaling pathway; regulation of interferon-gamma-mediated signaling pathway; …
16964000	2.65	8.99e-07	6.6e-05	TACC3	transforming, acidic coiled-coil containing protein 3	response to hypoxia; cerebral cortex development; neurogenesis; interkinetic nuclear migration; hemopoiesis; astral microtubule organization; regulation of microtubule-based process; cytoplasmic sequestering of transcription factor; regulation of cell cycle; microtubule cytoskeleton organization; cell proliferation; response to stress
16929573	2.64	7.16e-09	2e-06	MCM5	minichromosome maintenance complex component 5	G1/S transition of mitotic cell cycle; mitotic cell cycle; DNA replication; DNA replication initiation; DNA strand elongation involved in DNA replication; DNA duplex unwinding; cell cycle; cell division
16968314	2.64	9.78e-08	1.4e-05	PRDM8	PR domain containing 8	transcription, DNA-templated; corpus callosum morphogenesis; corticospinal tract morphogenesis; negative regulation of transcription, DNA-templated; histone H3-K9 methylation; regulation of transcription, DNA-templated; histone methylation; central nervous system projection neuron axonogenesis; neurogenesis; methylation
16745236	2.64	2e-06	0.000103	H2AFX	H2A histone family, member X	DNA damage checkpoint; double-strand break repair via homologous recombination; DNA repair; double-strand break repair; nucleosome assembly; cellular response to DNA damage stimulus; meiotic nuclear division; spermatogenesis; response to ionizing radiation; positive regulation of DNA repair; DNA recombination; cell cycle
16847432	2.63	2e-06	0.000102	BRIP1	BRCA1 interacting protein C-terminal helicase 1	DNA damage checkpoint; ATP catabolic process; double-strand break repair; regulation of transcription from RNA polymerase II promoter; DNA duplex unwinding; small molecule metabolic process; nucleobase-containing compound metabolic process; DNA repair; cellular response to DNA damage stimulus; metabolic process
16975918	2.63	2.5e-05	0.000799	SGCB	sarcoglycan, beta (43kDa dystrophin-associated glycoprotein)	muscle organ development; cardiocyte differentiation
17100663	2.62	0.000458	0.007403
17080342	2.61	6e-06	0.000251	TRPS1	trichorhinophalangeal syndrome I	negative regulation of transcription from RNA polymerase II promoter; skeletal system development; chondrocyte differentiation; transcription from RNA polymerase II promoter; NLS-bearing protein import into nucleus; transmembrane receptor protein serine/threonine kinase signaling pathway; regulation of histone deacetylation; regulation of chondrocyte differentiation; positive regulation of extrin…
16877956	2.58	9.44e-09	3e-06	CENPA; SLC35F6	centromere protein A; solute carrier family 35, member F6	establishment of mitotic spindle orientation; mitotic cell cycle; nucleosome assembly; viral process; centromere-specific nucleosome assembly; kinetochore assembly; protein localization to chromosome, centromeric region; modulation by virus of host morphology or physiology; transport; positive regulation of cell proliferation; negative regulation of mitochondrial outer membrane permeabilization i…
17086784	2.58	1.42e-07	1.7e-05	CENPP	centromere protein P	mitotic cell cycle; nucleosome assembly; centromere-specific nucleosome assembly; phosphorylation; inositol phosphate metabolic process; small molecule metabolic process; inositol phosphorylation
16738023	2.58	4.57e-07	4.1e-05	PSMC3	proteasome (prosome, macropain) 26S subunit, ATPase, 3
16678496	2.58	3e-06	0.000145	HIST3H2BB	histone cluster 3, H2bb	chromatin organization; nucleosome assembly
16874828	2.57	0.000615	0.009249	NKG7	natural killer cell granule protein 7; natural killer cell group 7 sequence
17079293	2.55	5.48e-08	9e-06	CCNE2	cyclin E2	cell cycle checkpoint; regulation of cyclin-dependent protein serine/threonine kinase activity; G1/S transition of mitotic cell cycle; mitotic cell cycle; DNA replication initiation; cell division; cell cycle; regulation of cell cycle
16751709	2.55	8.25e-08	1.2e-05	ESPL1	extra spindle pole bodies homolog 1 (S. cerevisiae)	mitotic sister chromatid segregation; meiotic spindle organization; mitotic cell cycle; cytokinesis; proteolysis; apoptotic process; establishment of mitotic spindle localization; homologous chromosome segregation; positive regulation of mitotic metaphase/anaphase transition; negative regulation of sister chromatid cohesion; chromosome segregation; meiosis I
16698984	2.55	2.9e-07	2.9e-05	NEK2	NIMA-related kinase 2; NIMA (never in mitosis gene a)-related kinase 2
16953279	2.55	5.07e-07	4.3e-05	CDC25A	cell division cycle 25A; cell division cycle 25 homolog A (S. pombe)	regulation of cyclin-dependent protein serine/threonine kinase activity; G1/S transition of mitotic cell cycle; G2/M transition of mitotic cell cycle; mitotic cell cycle; DNA replication; mitotic nuclear division; cell proliferation; response to radiation; cellular response to UV; peptidyl-tyrosine dephosphorylation; regulation of cell cycle; protein dephosphorylation; cell cycle; cell division; …
16819244	2.55	8e-06	0.000328	MT1CP	metallothionein 1C, pseudogene
17091695	2.54	3.07e-08	6e-06	TUBB4B	tubulin, beta 4B class IVb	G2/M transition of mitotic cell cycle; mitotic cell cycle; GTP catabolic process; protein folding; cellular component movement; microtubule-based process; natural killer cell mediated cytotoxicity; cellular protein metabolic process; 'de novo' posttranslational protein folding; protein polymerization; spindle assembly
16692580	2.54	9.13e-08	1.3e-05	HIST2H3PS2; RP5-998N21.10	histone cluster 2, H3, pseudogene 2; novel transcript	nucleosome assembly
16679650	2.54	8.14e-07	6.1e-05	SCCPDH	saccharopine dehydrogenase (putative)	oxidation-reduction process
16692583	2.54	1.5e-05	0.000527	FAM72D; FAM72C; RP11-38J22.1; FAM72B; FAM72A	family with sequence similarity 72, member D; family with sequence similarity 72, member C; putative novel transcript; family with sequence similarity 72, member B; family with sequence similarity 72, member A
16810559	2.53	2.89e-07	2.8e-05	KIAA0101; CTD-2116N17.1	KIAA0101; novel transcript	DNA replication; cellular response to DNA damage stimulus; response to UV; translesion synthesis; centrosome organization; regulation of cell cycle; DNA repair; cell adhesion; protein phosphorylation; phosphorylation
17001654	2.53	3e-06	0.000143	CD74	CD74 molecule, major histocompatibility complex, class II invariant chain
16835556	2.52	3.62e-08	7e-06	ABI3	ABI family, member 3	cellular component movement; peptidyl-tyrosine phosphorylation; regulation of cell migration
16992096	2.52	2.03e-07	2.3e-05	SPDL1	spindle apparatus coiled-coil protein 1	establishment of mitotic spindle orientation; mitotic cell cycle; mitotic metaphase plate congression; spindle checkpoint; protein localization to kinetochore; cell cycle; mitotic nuclear division; cell division
16916958	2.52	6.39e-07	5.1e-05	PCNA	proliferating cell nuclear antigen
16821047	2.51	5.28e-08	9e-06	ZNRF1	zinc and ring finger 1, E3 ubiquitin protein ligase; zinc and ring finger 1	proteasome-mediated ubiquitin-dependent protein catabolic process; protein K48-linked ubiquitination; protein ubiquitination
17027559	2.5	1.71e-11	7.24e-08	TUBB; TUBBP1	tubulin, beta class I; tubulin, beta; tubulin beta polypeptide; tubulin, beta pseudogene 1
17005603	2.49	4.8e-05	0.001312	HIST1H2BI	histone cluster 1, H2bi	innate immune response in mucosa; chromatin organization; nucleosome assembly; antibacterial humoral response; defense response to bacterium; defense response to Gram-positive bacterium
16693976	2.49	0.000572	0.008742	MUC1	mucin 1, cell surface associated
16995809	2.48	1e-06	7.7e-05	OXCT1	3-oxoacid CoA transferase 1	brain development; heart development; response to nutrient; response to hormone; response to activity; positive regulation of insulin secretion; ketone catabolic process; response to drug; response to starvation; cellular lipid metabolic process; small molecule metabolic process; response to ethanol; cellular ketone body metabolic process; ketone body catabolic process; adipose tissue development…
16804559	2.47	1.56e-07	1.9e-05	FANCI	Fanconi anemia, complementation group I	DNA repair; cell cycle; positive regulation of protein ubiquitination; cellular response to DNA damage stimulus
16958124	2.47	0.00021	0.00402	PARP9	poly (ADP-ribose) polymerase family, member 9	double-strand break repair; cell migration; regulation of response to interferon-gamma; DNA repair; cellular response to DNA damage stimulus; metabolic process
17053371	2.47	0.000581	0.008847	GIMAP8	GTPase, IMAP family member 8
16830589	2.46	2.64e-10	2.46e-07	MPDU1	mannose-P-dolichol utilization defect 1	protein folding; dolichol-linked oligosaccharide biosynthetic process; transport; oligosaccharide biosynthetic process
17115394	2.46	3e-09	1e-06	HCFC1	host cell factor C1; host cell factor C1 (VP16-accessory protein)	negative regulation of transcription from RNA polymerase II promoter; chromatin organization; regulation of transcription, DNA-templated; transcription from RNA polymerase II promoter; cell cycle; positive regulation of gene expression; release from viral latency; regulation of protein complex assembly; histone H4-K5 acetylation; histone H4-K8 acetylation; histone H4-K16 acetylation; positive reg…
16868576	2.46	4.14e-09	2e-06	DNMT1	DNA (cytosine-5-)-methyltransferase 1
16727427	2.46	5.7e-07	4.7e-05	DPP3	dipeptidyl-peptidase 3	proteolysis
16784299	2.45	2.18e-07	2.4e-05	CDKN3	cyclin-dependent kinase inhibitor 3
17006378	2.44	4.19e-11	9.15e-08	TUBB; TUBBP1	tubulin, beta class I; tubulin, beta; tubulin beta polypeptide; tubulin, beta pseudogene 1
16866951	2.44	1.1e-07	1.5e-05	LMNB2	lamin B2	biological_process
16913681	2.44	2e-06	0.00013	FAM83D	family with sequence similarity 83, member D	mitotic nuclear division; cell cycle; cell division
16747402	2.44	1.3e-05	0.000486	LAG3	lymphocyte-activation gene 3	cell surface receptor signaling pathway; negative regulation of interleukin-2 biosynthetic process; positive regulation of natural killer cell mediated cytotoxicity; negative regulation of T cell activation
16698023	2.44	7.2e-05	0.001782	UBE2T	ubiquitin-conjugating enzyme E2T (putative)	DNA repair; protein monoubiquitination; cellular response to DNA damage stimulus; protein K29-linked ubiquitination; protein K27-linked ubiquitination; protein autoubiquitination; protein K63-linked ubiquitination; protein K48-linked ubiquitination; protein K11-linked ubiquitination; protein K6-linked ubiquitination; protein ubiquitination
16725806	2.43	6.06e-08	1e-05	INCENP	inner centromere protein antigens 135/155kDa	mitotic cell cycle; cytokinesis; chromosome segregation; mitotic nuclear division; cell cycle; cell division
16785509	2.43	1e-06	8.4e-05
17026211	2.42	2.9e-11	7.24e-08	TUBB; TUBBP1	tubulin, beta class I; tubulin, beta; tubulin beta polypeptide; tubulin, beta pseudogene 1
17030404	2.42	2.9e-11	7.24e-08	TUBB; TUBBP1	tubulin, beta class I; tubulin, beta; tubulin beta polypeptide; tubulin, beta pseudogene 1
17033109	2.42	2.9e-11	7.24e-08	TUBB; TUBBP1	tubulin, beta class I; tubulin, beta; tubulin beta polypeptide; tubulin, beta pseudogene 1
17035229	2.42	2.9e-11	7.24e-08	TUBB; TUBBP1	tubulin, beta class I; tubulin, beta; tubulin beta polypeptide; tubulin, beta pseudogene 1
17037888	2.42	2.9e-11	7.24e-08	TUBB; TUBBP1	tubulin, beta class I; tubulin, beta; tubulin beta polypeptide; tubulin, beta pseudogene 1
17040602	2.42	2.9e-11	7.24e-08	TUBB; TUBBP1	tubulin, beta class I; tubulin, beta; tubulin beta polypeptide; tubulin, beta pseudogene 1
16707695	2.42	6.88e-10	4.88e-07	HELLS	helicase, lymphoid-specific
17016506	2.42	1.26e-07	1.6e-05	HIST1H4L	histone cluster 1, H4l	mitotic cell cycle; telomere maintenance; chromatin organization; nucleosome assembly; DNA replication-dependent nucleosome assembly; DNA replication-independent nucleosome assembly; centromere-specific nucleosome assembly; histone H4-K20 demethylation; negative regulation of megakaryocyte differentiation; phosphatidylinositol-mediated signaling
16860418	2.42	5e-06	0.000227	CCNE1	cyclin E1	regulation of cyclin-dependent protein serine/threonine kinase activity; G1/S transition of mitotic cell cycle; regulation of transcription involved in G1/S transition of mitotic cell cycle; mitotic cell cycle; DNA replication initiation; protein phosphorylation; Wnt signaling pathway; androgen receptor signaling pathway; positive regulation of transcription, DNA-templated; cell division; cell cy…
16687618	2.42	9e-06	0.000373	DHCR24	24-dehydrocholesterol reductase
17040387	2.42	1.4e-05	0.000506	HLA-A	major histocompatibility complex, class I, A	positive regulation of T cell mediated cytotoxicity; antigen processing and presentation of peptide antigen via MHC class I; antigen processing and presentation of exogenous peptide antigen via MHC class I, TAP-dependent; antigen processing and presentation of exogenous peptide antigen via MHC class I, TAP-independent; antigen processing and presentation of endogenous peptide antigen via MHC clas…
17100036	2.41	5.76e-08	9e-06	NOTCH1	notch 1; Notch homolog 1, translocation-associated (Drosophila)
16869624	2.4	8.26e-08	1.2e-05	DDX39A	DEAD (Asp-Glu-Ala-Asp) box polypeptide 39A	mRNA splicing, via spliceosome; mRNA export from nucleus; mRNA processing; RNA splicing; metabolic process
16836492	2.4	2.07e-07	2.3e-05	PRR11	proline rich 11
16835797	2.4	1e-06	9.2e-05	EME1	essential meiotic structure-specific endonuclease 1; essential meiotic endonuclease 1 homolog 1 (S. pombe)	DNA repair; DNA recombination; nucleic acid phosphodiester bond hydrolysis; cellular response to DNA damage stimulus; response to intra-S DNA damage checkpoint signaling
17097914	2.39	8.18e-07	6.1e-05	PHF19	PHD finger protein 19	negative regulation of transcription from RNA polymerase II promoter; transcription, DNA-templated; chromatin modification; stem cell maintenance; positive regulation of histone H3-K27 methylation; regulation of transcription, DNA-templated; stem cell differentiation
16904780	2.39	2e-06	0.000103	SPC25	SPC25, NDC80 kinetochore complex component; SPC25, NDC80 kinetochore complex component, homolog (S. cerevisiae)	mitotic cell cycle; mitotic spindle organization; chromosome segregation; mitotic nuclear division; cell cycle; cell division
17012379	2.39	2e-06	0.000133	CENPW	centromere protein W	mitotic cell cycle; chromosome segregation; mitotic nuclear division; centromere-specific nucleosome assembly; chromosome organization; kinetochore assembly; cell cycle; cell division
17027710	2.38	7.96e-07	6e-05	TCF19	transcription factor 19	transcription, DNA-templated; regulation of transcription from RNA polymerase II promoter; cell proliferation; regulation of transcription, DNA-templated
17030560	2.38	7.96e-07	6e-05	TCF19	transcription factor 19	transcription, DNA-templated; regulation of transcription from RNA polymerase II promoter; cell proliferation; regulation of transcription, DNA-templated
17033265	2.38	7.96e-07	6e-05	TCF19	transcription factor 19	transcription, DNA-templated; regulation of transcription from RNA polymerase II promoter; cell proliferation; regulation of transcription, DNA-templated
17035356	2.38	7.96e-07	6e-05	TCF19	transcription factor 19	transcription, DNA-templated; regulation of transcription from RNA polymerase II promoter; cell proliferation; regulation of transcription, DNA-templated
17038044	2.38	7.96e-07	6e-05	TCF19	transcription factor 19	transcription, DNA-templated; regulation of transcription from RNA polymerase II promoter; cell proliferation; regulation of transcription, DNA-templated
17040632	2.38	7.96e-07	6e-05	TCF19	transcription factor 19	transcription, DNA-templated; regulation of transcription from RNA polymerase II promoter; cell proliferation; regulation of transcription, DNA-templated
17072601	2.37	6.13e-08	1e-05	TRIB1	tribbles pseudokinase 1; tribbles homolog 1 (Drosophila)
17002194	2.36	1.3e-05	0.000475	ADAM19	ADAM metallopeptidase domain 19; ADAM metallopeptidase domain 19 (meltrin beta)	membrane protein ectodomain proteolysis; heart development; proteolysis
16670401	2.35	5e-06	0.00023	HIST2H2AC	histone cluster 2, H2ac	nucleosome assembly; biological_process
16740282	2.34	2.8e-07	2.8e-05	CDCA5	cell division cycle associated 5	G1/S transition of mitotic cell cycle; mitotic cell cycle; double-strand break repair; mitotic sister chromatid cohesion; mitotic nuclear division; mitotic chromosome condensation; mitotic metaphase plate congression; mitotic interphase; regulation of cohesin localization to chromatin; cell cycle; cell division
16799793	2.33	1.07e-07	1.5e-05	NUSAP1	nucleolar and spindle associated protein 1
17111251	2.33	1.98e-07	2.3e-05	HSD17B10	hydroxysteroid (17-beta) dehydrogenase 10	lipid metabolic process; tRNA processing; branched-chain amino acid catabolic process; cellular nitrogen compound metabolic process; small molecule metabolic process; oxidation-reduction process; metabolic process
17122476	2.33	0.000104	0.002369	LOC101930489; LINC00152; MIR4435-1HG	uncharacterized LOC101930489; long intergenic non-protein coding RNA 152; MIR4435-1 host gene (non-protein coding); novel transcript
16866574	2.32	1.01e-07	1.4e-05	SBNO2	strawberry notch homolog 2 (Drosophila)	macrophage activation involved in immune response; transcription, DNA-templated; negative regulation of transcription, DNA-templated; regulation of inflammatory response; regulation of transcription, DNA-templated
16829085	2.32	1.3e-07	1.6e-05	SLC7A5	solute carrier family 7 (amino acid transporter light chain, L system), member 5; solute carrier family 7 (cationic amino acid transporter, y+ system), member 5	cellular amino acid metabolic process; transport; ion transport; amino acid transport; nervous system development; blood coagulation; neutral amino acid transport; cell differentiation; leukocyte migration; transmembrane transport; L-alpha-amino acid transmembrane transport; amino acid transmembrane transport; multicellular organismal development; L-amino acid transport
16863104	2.32	2e-06	0.000102	TOMM40	translocase of outer mitochondrial membrane 40 homolog (yeast)	protein targeting to mitochondrion; ion transport; cellular protein metabolic process; protein transmembrane transport; transport; protein transport; transmembrane transport
16699009	2.31	5.25e-07	4.4e-05	LPGAT1	lysophosphatidylglycerol acyltransferase 1	phospholipid metabolic process; phosphatidylglycerol acyl-chain remodeling; small molecule metabolic process; glycerophospholipid biosynthetic process; lipid metabolic process; biological_process; metabolic process; phospholipid biosynthetic process
16840284	2.31	1e-06	7.6e-05	C1QBP	complement component 1, q subcomponent binding protein
16921036	2.31	3e-06	0.000176	CABLES2	Cdk5 and Abl enzyme substrate 2	cell cycle; regulation of protein kinase activity; cell division; regulation of cell division; regulation of cell cycle
16793190	2.31	6e-06	0.000274	WDHD1	WD repeat and HMG-box DNA binding protein 1	RNA processing; regulation of chromosome organization; heterochromatin maintenance
17070082	2.3	2e-06	0.000104	GDAP1	ganglioside induced differentiation associated protein 1; ganglioside-induced differentiation-associated protein 1	mitochondrial fission; protein targeting to mitochondrion; cell death; response to retinoic acid
16864553	2.29	1.52e-07	1.8e-05	EMC10	ER membrane protein complex subunit 10
16863041	2.28	1.09e-09	6.38e-07	BCL3; MIR8085	B-cell CLL/lymphoma 3; microRNA 8085
16846675	2.28	2.16e-07	2.4e-05	LRRC59	leucine rich repeat containing 59
16972616	2.27	6e-05	0.001547	NEIL3	nei endonuclease VIII-like 3 (E. coli)	DNA catabolic process, endonucleolytic; base-excision repair; nucleotide-excision repair; DNA repair; cellular response to DNA damage stimulus; metabolic process
17018615	2.26	0.000121	0.002636	ETV7	ets variant 7	negative regulation of transcription from RNA polymerase II promoter; regulation of transcription from RNA polymerase II promoter; transcription from RNA polymerase II promoter; organ morphogenesis; cell differentiation; transcription, DNA-templated; regulation of transcription, DNA-templated
16738119	2.25	4.44e-07	4e-05	MTCH2	mitochondrial carrier 2; mitochondrial carrier homolog 2	transport; protein localization to mitochondrion
16887840	2.25	1.9e-05	0.000637	CDCA7	cell division cycle associated 7	transcription, DNA-templated; regulation of transcription, DNA-templated; apoptotic process; regulation of cell proliferation; cell division
16708728	2.25	8.8e-05	0.002079	SFXN2	sideroflexin 2	cation transport; iron ion homeostasis; transmembrane transport; transport; ion transport
16743104	2.25	0.000164	0.00335	RAB38	RAB38, member RAS oncogene family	GTP catabolic process; small GTPase mediated signal transduction; protein transport; melanosome organization; endosome to melanosome transport; platelet dense granule organization; protein localization to membrane; phagosome acidification; transport; organelle organization; signal transduction; intracellular protein transport; nucleocytoplasmic transport
16849970	2.24	7.38e-08	1.1e-05	ARHGDIA	Rho GDP dissociation inhibitor (GDI) alpha
16834243	2.24	4.3e-07	3.9e-05	CNP	2,3-cyclic nucleotide 3 phosphodiesterase; 2',3'-cyclic nucleotide 3' phosphodiesterase	microtubule cytoskeleton organization; synaptic transmission; axonogenesis; aging; adult locomotory behavior; cyclic nucleotide catabolic process; response to toxic substance; substantia nigra development; response to lipopolysaccharide; regulation of mitochondrial membrane permeability; forebrain development; RNA metabolic process
17016372	2.24	1.8e-05	0.00063	HIST1H1C	histone cluster 1, H1c	nucleosome assembly; nucleosome positioning
17122486	2.24	2e-05	0.000679
16664569	2.23	3.4e-05	0.001009	CDKN2C	cyclin-dependent kinase inhibitor 2C (p18, inhibits CDK4)	regulation of cyclin-dependent protein serine/threonine kinase activity; G1/S transition of mitotic cell cycle; mitotic cell cycle; cell cycle arrest; negative regulation of cell proliferation; negative regulation of cell growth; negative regulation of phosphorylation; oligodendrocyte differentiation; negative regulation of protein serine/threonine kinase activity; cell cycle; phosphorylation
16815316	2.22	1.71e-09	8.26e-07	THOC6	THO complex 6 homolog (Drosophila)	mRNA processing; mRNA export from nucleus; apoptotic process; central nervous system development; RNA splicing; negative regulation of apoptotic process; viral mRNA export from host cell nucleus; transport; multicellular organismal development; mRNA transport
17016363	2.22	5e-06	0.000241	HIST1H3B	histone cluster 1, H3b	chromatin organization; nucleosome assembly; DNA replication-dependent nucleosome assembly; blood coagulation; regulation of gene silencing
17043355	2.21	4.15e-07	3.8e-05	AIMP2	aminoacyl tRNA synthetase complex-interacting multifunctional protein 2	tRNA aminoacylation for protein translation; apoptotic process; negative regulation of cell proliferation; gene expression; positive regulation of protein ubiquitination; Type II pneumocyte differentiation; translation; multicellular organismal development; cell differentiation
16785316	2.21	6.13e-07	5e-05	MTHFD1	methylenetetrahydrofolate dehydrogenase (NADP+ dependent) 1, methenyltetrahydrofolate cyclohydrolase, formyltetrahydrofolate synthetase	histidine biosynthetic process; purine nucleotide biosynthetic process; one-carbon metabolic process; vitamin metabolic process; water-soluble vitamin metabolic process; methionine biosynthetic process; folic acid-containing compound biosynthetic process; tetrahydrofolate interconversion; small molecule metabolic process; folic acid metabolic process; oxidation-reduction process; metabolic proces…
16832852	2.21	8.7e-07	6.5e-05	ATAD5	ATPase family, AAA domain containing 5	cellular response to DNA damage stimulus; metabolic process
16838049	2.2	8.9e-05	0.002099	UBALD2	UBA-like domain containing 2
17122496	2.2	0.000253	0.004654	LINC00152; LOC101930489; MIR4435-1HG	long intergenic non-protein coding RNA 152; uncharacterized LOC101930489; MIR4435-1 host gene (non-protein coding); novel transcript
16803185	2.19	5.14e-07	4.4e-05	COMMD4	COMM domain containing 4
16858823	2.19	4e-06	0.000188	NACC1	nucleus accumbens associated 1, BEN and BTB (POZ) domain containing	transcription, DNA-templated; positive regulation of cell proliferation; negative regulation of transcription, DNA-templated; protein homooligomerization; regulation of transcription, DNA-templated
17102230	2.18	2.1e-07	2.4e-05	POLA1	polymerase (DNA directed), alpha 1, catalytic subunit	G1/S transition of mitotic cell cycle; regulation of transcription involved in G1/S transition of mitotic cell cycle; mitotic S phase; mitotic cell cycle; telomere maintenance via recombination; telomere maintenance; DNA synthesis involved in DNA repair; DNA replication; DNA replication, synthesis of RNA primer; DNA replication initiation; DNA strand elongation involved in DNA replication; leadin…
16707503	2.18	5.26e-07	4.5e-05	EXOC6	exocyst complex component 6	vesicle docking involved in exocytosis; protein transport; erythrocyte differentiation; cellular protein metabolic process; membrane organization; transport; exocytosis
17016457	2.18	1.4e-05	0.000505	HIST1H2BK	histone cluster 1, H2bk	innate immune response in mucosa; chromatin organization; nucleosome assembly; antibacterial humoral response; defense response to Gram-positive bacterium; defense response to bacterium
17020019	2.17	2.92e-08	6e-06	MCM3	minichromosome maintenance complex component 3	G1/S transition of mitotic cell cycle; mitotic cell cycle; DNA replication; DNA replication initiation; DNA strand elongation involved in DNA replication; DNA duplex unwinding; cell cycle; photosynthesis; chlorophyll biosynthetic process
16937505	2.17	2.26e-07	2.5e-05	FANCD2	Fanconi anemia, complementation group D2	DNA repair; synapsis; gamete generation; response to gamma radiation; cellular response to DNA damage stimulus; cell cycle
17123142	2.16	4.75e-08	8e-06	LOC101929530; FANCD2P2; RP11-758G22.2; FANCD2	Fanconi anemia group D2 protein-like; Fanconi anemia, complementation group D2 pseudogene 2; Fanconi anemia, complementation group D2 (FANCD2) pseudogene; Fanconi anemia, complementation group D2	DNA repair; synapsis; gamete generation; response to gamma radiation; cellular response to DNA damage stimulus; cell cycle
17004167	2.16	4.21e-07	3.8e-05	IRF4	interferon regulatory factor 4	transcription, DNA-templated; peptidyl-lysine methylation; cytokine-mediated signaling pathway; negative regulation of toll-like receptor signaling pathway; T cell activation; defense response to protozoan; myeloid dendritic cell differentiation; positive regulation of DNA binding; histone H3 acetylation; histone H4 acetylation; positive regulation of interleukin-10 biosynthetic process; positive…
16664078	2.16	4e-06	0.000216	TOE1	target of EGR1, member 1 (nuclear)
16882561	2.16	0.000313	0.005495
16800355	2.15	1.31e-07	1.7e-05	WDR76	WD repeat domain 76
16910536	2.15	8e-06	0.000331	PDCD1	programmed cell death 1	apoptotic process; humoral immune response; signal transduction; multicellular organismal development; T cell costimulation; immune system process
17122490	2.15	9e-06	0.000367
17016503	2.15	1e-05	0.000398	HIST1H3I	histone cluster 1, H3i	chromatin organization; nucleosome assembly; DNA replication-dependent nucleosome assembly; blood coagulation; regulation of gene silencing; S phase
16792519	2.14	9e-06	0.000365	POLE2	polymerase (DNA directed), epsilon 2, accessory subunit; polymerase (DNA directed), epsilon 2 (p59 subunit)	G1/S transition of mitotic cell cycle; mitotic cell cycle; telomere maintenance via recombination; telomere maintenance; DNA replication; DNA replication initiation; DNA repair; transcription-coupled nucleotide-excision repair; nucleotide-excision repair; nucleotide-excision repair, DNA gap filling; telomere maintenance via semi-conservative replication; DNA-dependent DNA replication
16711501	2.14	0.000524	0.008212	IL2RA	interleukin 2 receptor, alpha	inflammatory response to antigenic stimulus; apoptotic process; activation-induced cell death of T cells; immune response; cell surface receptor signaling pathway; Notch signaling pathway; cell proliferation; interleukin-2-mediated signaling pathway; positive regulation of activated T cell proliferation; negative regulation of T cell proliferation; positive regulation of T cell differentiation; r…
16798919	2.13	4.19e-07	3.8e-05	ARHGAP11A	Rho GTPase activating protein 11A	small GTPase mediated signal transduction; positive regulation of GTPase activity; regulation of small GTPase mediated signal transduction; signal transduction
16856699	2.13	6.17e-07	5e-05	DOT1L	DOT1-like histone H3K79 methyltransferase; DOT1-like, histone H3 methyltransferase (S. cerevisiae)	histone lysine methylation; regulation of JAK-STAT cascade; regulation of transcription regulatory region DNA binding; chromatin modification; histone methylation; methylation
17064679	2.13	2e-06	0.000111	XRCC2	X-ray repair complementing defective repair in Chinese hamster cells 2	mitotic cell cycle; double-strand break repair via homologous recombination; in utero embryonic development; ATP catabolic process; DNA repair; meiotic nuclear division; response to X-ray; response to gamma radiation; strand invasion; negative regulation of neuron apoptotic process; positive regulation of neurogenesis; centrosome organization; DNA metabolic process; DNA recombination; cellular re…
16773946	2.12	1.99e-07	2.3e-05	RFC3	replication factor C (activator 1) 3, 38kDa	mitotic cell cycle; telomere maintenance via recombination; telomere maintenance; DNA synthesis involved in DNA repair; ATP catabolic process; DNA replication; DNA strand elongation involved in DNA replication; DNA repair; transcription-coupled nucleotide-excision repair; nucleotide-excision repair; nucleotide-excision repair, DNA gap filling; telomere maintenance via semi-conservative replicatio…
16851344	2.12	6.14e-07	5e-05	SNRPD1	small nuclear ribonucleoprotein D1 polypeptide 16kDa	spliceosomal complex assembly; spliceosomal snRNP assembly; mRNA splicing, via spliceosome; RNA splicing; gene expression; RNA metabolic process; ncRNA metabolic process; mRNA processing
16803114	2.12	9e-05	0.002112	SCAMP5	secretory carrier membrane protein 5	exocytosis; protein transport; response to endoplasmic reticulum stress; negative regulation of endocytosis; positive regulation of calcium ion-dependent exocytosis; positive regulation of cytokine secretion; transport
16740608	2.11	5.08e-09	2e-06	FIBP	fibroblast growth factor (acidic) intracellular binding protein	fibroblast growth factor receptor signaling pathway
16813342	2.11	5.32e-07	4.5e-05	PRC1	protein regulator of cytokinesis 1	mitotic spindle elongation; cytokinesis; microtubule cytoskeleton organization; cell cycle; cell division
16866931	2.11	8.05e-07	6.1e-05	C19orf35	chromosome 19 open reading frame 35
16861318	2.11	2e-06	0.000133	WDR62	WD repeat domain 62	cerebral cortex development; neurogenesis; nervous system development
16911212	2.11	8e-05	0.00194	MCM8	minichromosome maintenance complex component 8
16658192	2.11	0.000263	0.004797	TP73	tumor protein p73
16915712	2.11	0.000638	0.009492	SLCO4A1	solute carrier organic anion transporter family, member 4A1	sodium-independent organic anion transport; transmembrane transport; transport; ion transport
16857192	2.1	2e-06	0.000122	CHAF1A	chromatin assembly factor 1, subunit A (p150)	DNA replication; DNA repair; DNA replication-dependent nucleosome assembly; transcription, DNA-templated; regulation of transcription, DNA-templated; protein complex assembly; cell cycle; chromatin assembly; cellular response to DNA damage stimulus
17064105	2.1	4e-06	0.000193	EZH2	enhancer of zeste 2 polycomb repressive complex 2 subunit; enhancer of zeste homolog 2 (Drosophila)
17122488	2.1	1.7e-05	0.000592	MIR4435-1HG; LINC00152; LOC101930489	MIR4435-1 host gene (non-protein coding); long intergenic non-protein coding RNA 152; uncharacterized LOC101930489; novel transcript
17014064	2.1	0.000231	0.004339	ZDHHC14	zinc finger, DHHC-type containing 14	protein palmitoylation; metabolic process
16858714	2.09	2e-06	9.9e-05	RNASEH2A	ribonuclease H2, subunit A	DNA replication; mismatch repair; RNA catabolic process; RNA phosphodiester bond hydrolysis; RNA phosphodiester bond hydrolysis, endonucleolytic; RNA metabolic process; nucleic acid phosphodiester bond hydrolysis
16688386	2.09	2e-06	0.000131	DEPDC1	DEP domain containing 1	transcription, DNA-templated; intracellular signal transduction; positive regulation of GTPase activity; negative regulation of transcription, DNA-templated; regulation of transcription, DNA-templated; signal transduction
16858137	2.09	1.5e-05	0.000537	ICAM1	intercellular adhesion molecule 1
17122492	2.09	0.000221	0.004192	LINC00152; LOC101930489; MIR4435-1HG; LOC101927260	long intergenic non-protein coding RNA 152; uncharacterized LOC101930489; MIR4435-1 host gene (non-protein coding); novel transcript; uncharacterized LOC101927260
16770915	2.08	9.47e-12	7.24e-08	WSB2	WD repeat and SOCS box containing 2; WD repeat and SOCS box-containing 2	protein ubiquitination; intracellular signal transduction
16836457	2.08	5.84e-08	9e-06	RAD51C	RAD51 paralog C; RAD51 homolog C (S. cerevisiae)
16962493	2.08	3.81e-07	3.5e-05	RFC4	replication factor C (activator 1) 4, 37kDa	mitotic cell cycle; telomere maintenance via recombination; telomere maintenance; DNA replication; DNA strand elongation involved in DNA replication; DNA repair; transcription-coupled nucleotide-excision repair; nucleotide-excision repair; nucleotide-excision repair, DNA gap filling; telomere maintenance via semi-conservative replication; phosphatidylinositol-mediated signaling; metabolic process
16829369	2.08	6.23e-07	5e-05	FANCA	Fanconi anemia, complementation group A	DNA repair; protein complex assembly; male meiosis; male gonad development; female gonad development; regulation of cell proliferation; cellular response to DNA damage stimulus
16883194	2.08	0.000235	0.004411	AC159540.1; LOC100506123	novel transcript; uncharacterized LOC100506123
16798801	2.07	8.95e-07	6.6e-05	ARHGAP11B; LOC100288637	Rho GTPase activating protein 11B; OTU deubiquitinase 7A pseudogene	small GTPase mediated signal transduction; positive regulation of GTPase activity; regulation of small GTPase mediated signal transduction; signal transduction
17122648	2.07	1.2e-05	0.00045	LINC00152; LOC101930489; MIR4435-1HG	long intergenic non-protein coding RNA 152; uncharacterized LOC101930489; novel transcript; MIR4435-1 host gene (non-protein coding)
16841539	2.07	6.2e-05	0.001586	AC005304.1	novel transcript
16786616	2.06	3.06e-07	3e-05	BATF	basic leucine zipper transcription factor, ATF-like	cytokine production; lymphoid progenitor cell differentiation; transcription, DNA-templated; regulation of transcription, DNA-templated; cellular response to DNA damage stimulus; DNA damage response, signal transduction by p53 class mediator; defense response to protozoan; myeloid dendritic cell differentiation; T-helper 2 cell differentiation; isotype switching; hematopoietic stem cell different…
17024980	2.06	1e-06	9.7e-05	FBXO5	F-box protein 5	G1/S transition of mitotic cell cycle; regulation of transcription involved in G1/S transition of mitotic cell cycle; mitotic cell cycle; oocyte maturation; spindle assembly involved in female meiosis I; metaphase/anaphase transition of mitotic cell cycle; regulation of mitotic cell cycle; vesicle organization; anaphase-promoting complex-dependent proteasomal ubiquitin-dependent protein catabolic…
16948021	2.06	4e-06	0.000198	ECT2	epithelial cell transforming 2; epithelial cell transforming sequence 2 oncogene
17018733	2.06	6.2e-05	0.001579	CCDC167	coiled-coil domain containing 167
16968246	2.06	0.000209	0.004005	BMP2K	BMP2 inducible kinase	protein phosphorylation; regulation of bone mineralization; regulation of catalytic activity; phosphorylation; negative regulation of protein phosphorylation; negative regulation of neuron projection development; negative regulation of peptidyl-serine phosphorylation; protein localization to Golgi apparatus; negative regulation of MAP kinase activity
16669180	2.05	0.000109	0.002448	PTGFRN	prostaglandin F2 receptor inhibitor; prostaglandin F2 receptor negative regulator	lipid particle organization
17005396	2.05	0.000113	0.002515	GMNN	geminin, DNA replication inhibitor	mitotic cell cycle; protein complex assembly; negative regulation of DNA replication; organ morphogenesis; negative regulation of cell cycle; negative regulation of transcription, DNA-templated; regulation of DNA replication; cell cycle
17122654	2.05	0.000289	0.00517	LINC00152; MIR4435-1HG; LOC101930489	long intergenic non-protein coding RNA 152; MIR4435-1 host gene (non-protein coding); uncharacterized LOC101930489; novel transcript
16825779	2.04	3e-06	0.000141	2001-09-01	septin 1	cell cycle; cell division
16823229	2.04	3e-05	0.000907	PKMYT1	protein kinase, membrane associated tyrosine/threonine 1	regulation of cyclin-dependent protein serine/threonine kinase activity; G1/S transition of mitotic cell cycle; G2/M transition of mitotic cell cycle; mitotic cell cycle; protein phosphorylation; mitotic nuclear division; regulation of mitosis; negative regulation of phosphatase activity; regulation of cell cycle; cell cycle; phosphorylation
17122474	2.04	0.000209	0.004003	LINC00152; LOC101930489; MIR4435-1HG	long intergenic non-protein coding RNA 152; uncharacterized LOC101930489; novel transcript; MIR4435-1 host gene (non-protein coding)
17103413	2.03	3e-06	0.000173	SUV39H1	suppressor of variegation 3-9 homolog 1 (Drosophila)	chromatin silencing at rDNA; chromatin organization; transcription, DNA-templated; rRNA processing; cell cycle; viral process; cell differentiation; histone H3-K9 dimethylation; histone H3-K9 trimethylation; negative regulation of circadian rhythm; negative regulation of transcription, DNA-templated; regulation of transcription, DNA-templated; chromatin modification; methylation; histone lysine m…
16756334	2.03	1.1e-05	0.000419	POLR3B	polymerase (RNA) III (DNA directed) polypeptide B	transcription from RNA polymerase III promoter; transcription elongation from RNA polymerase III promoter; termination of RNA polymerase III transcription; gene expression; positive regulation of type I interferon production; positive regulation of interferon-beta production; innate immune response; positive regulation of innate immune response; defense response to virus; immune system process; t…
17098900	2.02	1.14e-11	7.24e-08	ZDHHC12	zinc finger, DHHC-type containing 12	protein palmitoylation; metabolic process
16856567	2.02	9.56e-08	1.4e-05	DAZAP1	DAZ associated protein 1	maternal placenta development; spermatogenesis; cell proliferation; cell differentiation; multicellular organismal development; transcription, DNA-templated; regulation of transcription, DNA-templated
17125788	2.02	2e-06	0.000123	HIST1H2BN; HIST1H2AK	histone cluster 1, H2bn; histone cluster 1, H2ak	chromatin organization; nucleosome assembly; biological_process
16856326	2.02	4e-06	0.000191	WDR18	WD repeat domain 18	multicellular organismal development
16767851	2.02	0.000109	0.002448	E2F7	E2F transcription factor 7
16944344	2.02	0.000312	0.005475	ARHGAP31	Rho GTPase activating protein 31	small GTPase mediated signal transduction; positive regulation of GTPase activity; regulation of small GTPase mediated signal transduction; signal transduction
16934671	2.01	9e-05	0.00211	TST	thiosulfate sulfurtransferase (rhodanese)	sulfur amino acid metabolic process; sulfur amino acid catabolic process; cyanate catabolic process; epithelial cell differentiation; cellular nitrogen compound metabolic process; rRNA import into mitochondrion; small molecule metabolic process; rRNA transport; sulfide oxidation, using sulfide:quinone oxidoreductase; metabolic process
16831413	-2.01	2.14e-07	2.4e-05	PIGL	phosphatidylinositol glycan anchor biosynthesis, class L	C-terminal protein lipidation; GPI anchor biosynthetic process; preassembly of GPI anchor in ER membrane; post-translational protein modification; cellular protein metabolic process
17011895	-2.01	3.19e-07	3.1e-05	NT5DC1	5-nucleotidase domain containing 1; 5'-nucleotidase domain containing 1	metabolic process
16886382	-2.01	1.4e-05	0.00052	KIF5C	kinesin family member 5C	organelle organization; microtubule-based movement; metabolic process; mRNA transport; transport
16899109	-2.01	7.4e-05	0.001824	SLC4A5; RP11-287D1.3	solute carrier family 4 (sodium bicarbonate cotransporter), member 5; solute carrier family 4, sodium bicarbonate cotransporter, member 5; artifact transcript	ion transport; bicarbonate transport; sodium ion transmembrane transport; transmembrane transport; transport; sodium ion transport; anion transport; microtubule-based transport
17120242	-2.01	9e-05	0.002112	LOC100288175	uncharacterized LOC100288175
16861523	-2.02	2.5e-07	2.6e-05	HKR1	HKR1, GLI-Kruppel zinc finger family member	transcription, DNA-templated; regulation of transcription, DNA-templated; multicellular organismal development
16659904	-2.02	5.65e-07	4.7e-05	RP4-798A10.2	novel transcript
16697580	-2.02	6.35e-07	5.1e-05	ZBTB41	zinc finger and BTB domain containing 41	transcription, DNA-templated; regulation of transcription, DNA-templated
17014208	-2.02	2e-06	0.000127	SYTL3	synaptotagmin-like 3	intracellular protein transport; exocytosis
17020480	-2.02	2.3e-05	0.000753	GUSBP4; XXbac-BPGBPG55C20.2	glucuronidase, beta pseudogene 4; novel transcript
16782056	-2.02	0.00021	0.004019	TRAJ34; TRAV12-2	T cell receptor alpha joining 34; T cell receptor alpha variable 12-2
17100701	-2.02	0.000467	0.007498	MT-TP	mitochondrially encoded tRNA proline
17120218	-2.03	9.03e-08	1.3e-05	MIR3916; RP11-488L18.4	microRNA 3916; zinc finger protein pseudogene
17118321	-2.03	0.000326	0.005669	RP11-419I17.1	novel transcript
17063977	-2.03	0.000632	0.009427	LOC154761; RP11-61L23.2	family with sequence similarity 115, member C pseudogene; family with sequence similarity 115, member C (FAM115C) pseudogene
16772904	-2.04	3.35e-08	6e-06	MPHOSPH8	M-phase phosphoprotein 8	transcription, DNA-templated; cell cycle; regulation of DNA methylation; negative regulation of transcription, DNA-templated; regulation of transcription, DNA-templated
16833136	-2.04	1.9e-07	2.2e-05
16977461	-2.04	1e-06	8.3e-05	THAP9-AS1	THAP9 antisense RNA 1; novel transcript, antisense to THAP9
16916261	-2.04	1.5e-05	0.000546	PCMTD2	protein-L-isoaspartate (D-aspartate) O-methyltransferase domain containing 2	protein methylation; cellular protein modification process; methylation; transcription, DNA-templated; regulation of transcription, DNA-templated; multicellular organismal development; nervous system development; cell differentiation
16958096	-2.04	8e-05	0.001933	WDR5B	WD repeat domain 5B
16904551	-2.04	0.000392	0.006547	GALNT3	polypeptide N-acetylgalactosaminyltransferase 3; UDP-N-acetyl-alpha-D-galactosamine:polypeptide N-acetylgalactosaminyltransferase 3 (GalNAc-T3)	carbohydrate metabolic process; O-glycan processing; protein O-linked glycosylation via serine; protein O-linked glycosylation via threonine; post-translational protein modification; cellular protein metabolic process; protein glycosylation; metabolic process
17075553	-2.04	0.000495	0.007844	STC1	stanniocalcin 1	ossification; cellular calcium ion homeostasis; cell surface receptor signaling pathway; cell-cell signaling; embryo implantation; response to nutrient; response to vitamin D; decidualization; cellular response to cAMP; cellular response to glucocorticoid stimulus; cellular response to hypoxia; response to organic cyclic compound
16966074	-2.05	7.96e-07	6e-05	WDR19	WD repeat domain 19	in utero embryonic development; embryonic limb morphogenesis; embryonic camera-type eye development; intraciliary retrograde transport; cilium assembly; ear morphogenesis; embryonic cranial skeleton morphogenesis; neurological system process; digestive system development; ciliary receptor clustering involved in smoothened signaling pathway; smoothened signaling pathway involved in dorsal/ventral …
17012699	-2.05	2e-06	0.000118
16748205	-2.06	1.32e-10	1.76e-07	CLEC2D	C-type lectin domain family 2, member D	cell surface receptor signaling pathway
16809587	-2.06	6.31e-09	2e-06	RSL24D1	ribosomal L24 domain containing 1	ribosome biogenesis
16845222	-2.06	1.28e-07	1.6e-05	EZH1	enhancer of zeste 1 polycomb repressive complex 2 subunit; enhancer of zeste homolog 1	negative regulation of transcription from RNA polymerase II promoter; transcription, DNA-templated; anatomical structure morphogenesis; histone H3-K27 methylation; regulation of transcription, DNA-templated; chromatin modification; methylation; histone lysine methylation
16941109	-2.06	4.71e-07	4.2e-05	RP11-804H8.6	TEC
16873977	-2.06	0.000177	0.003536
16736073	-2.07	1.8e-12	1.98e-08	CYP2R1	cytochrome P450, family 2, subfamily R, polypeptide 1	vitamin metabolic process; xenobiotic metabolic process; steroid metabolic process; response to cesium ion; response to ionizing radiation; calcitriol biosynthetic process from calciol; vitamin D metabolic process; small molecule metabolic process; oxidation-reduction process; response to metal ion
16708757	-2.07	2.95e-09	1e-06	AS3MT; C10orf32; C10orf32-ASMT; RP11-753C18.11	arsenite methyltransferase; chromosome 10 open reading frame 32; C10orf32-ASMT readthrough (NMD candidate); arsenic (+3 oxidation state) methyltransferase; novel protein	toxin metabolic process; arsonoacetate metabolic process; methylation; metabolic process; cellular protein modification process
17064197	-2.07	8.27e-07	6.2e-05	ZNF767P; ZNF767	zinc finger family member 767, pseudogene; zinc finger family member 767 (pseudogene)	regulation of transcription, DNA-templated
16855180	-2.07	3e-06	0.000154	SNORD58C; RPL17; SNORD58B; SNORD58A	small nucleolar RNA, C/D box 58C; ribosomal protein L17; small nucleolar RNA, C/D box 58B; small nucleolar RNA, C/D box 58A	nuclear-transcribed mRNA catabolic process, nonsense-mediated decay; translation; translational initiation; translational elongation; translational termination; SRP-dependent cotranslational protein targeting to membrane; gene expression; viral process; RNA metabolic process; mRNA metabolic process; viral life cycle; viral transcription; cellular protein metabolic process
16888963	-2.07	4e-06	0.00019	NABP1	nucleic acid binding protein 1	double-strand break repair via homologous recombination; DNA repair; cellular response to DNA damage stimulus; mitotic cell cycle checkpoint; response to ionizing radiation
16721807	-2.07	4e-05	0.001147	SNORA23	small nucleolar RNA, H/ACA box 23
16763479	-2.08	3.21e-09	1e-06	LINC00938; RP11-352M15.2	long intergenic non-protein coding RNA 938; novel transcript
16858519	-2.08	4.4e-07	3.9e-05	ZNF441	zinc finger protein 441	transcription, DNA-templated; regulation of transcription, DNA-templated
16846901	-2.08	5.05e-07	4.3e-05	C17orf67	chromosome 17 open reading frame 67
16667881	-2.08	4e-06	0.000187	AMY1B; AMY1C; AMY1A; AMY2A; AMY2B; ACTG1P4; AMYP1	amylase, alpha 1B (salivary); amylase, alpha 1C (salivary); amylase, alpha 1A (salivary); amylase, alpha 2A (pancreatic); amylase, alpha 2B (pancreatic); actin, gamma 1 pseudogene 4; amylase, alpha pseudogene 1	carbohydrate metabolic process; digestion; metabolic process; carbohydrate catabolic process; polysaccharide digestion; small molecule metabolic process; mRNA processing; RNA splicing
16836511	-2.08	1.1e-05	0.000413	GDPD1	glycerophosphodiester phosphodiesterase domain containing 1	glycerol metabolic process; lipid metabolic process
16852308	-2.08	1.6e-05	0.000566	SCARNA17	small Cajal body-specific RNA 17
16818272	-2.08	0.000369	0.00624	ITGAX	integrin, alpha X (complement component 3 receptor 4 subunit)	cell adhesion; integrin-mediated signaling pathway; blood coagulation; organ morphogenesis; extracellular matrix organization; leukocyte migration; defense response to virus
16878616	-2.09	2.68e-10	2.46e-07	CLIP4	CAP-GLY domain containing linker protein family, member 4
16782064	-2.09	4.74e-07	4.2e-05	TRAJ30	T cell receptor alpha joining 30
16973708	-2.09	2e-06	0.000133	MXD4; MIR4800	MAX dimerization protein 4; microRNA 4800	negative regulation of transcription from RNA polymerase II promoter; transcription, DNA-templated; negative regulation of cell proliferation; negative regulation of transcription, DNA-templated; regulation of transcription, DNA-templated
17121430	-2.09	1.5e-05	0.000527	ERVK13-1; CTD-2270P14.1	endogenous retrovirus group K13, member 1; novel transcript
16808522	-2.09	0.000197	0.00382	PATL2	protein associated with topoisomerase II homolog 2 (yeast)	negative regulation of cytoplasmic mRNA processing body assembly; negative regulation of translation
16772942	-2.1	6.12e-09	2e-06	ZMYM2	zinc finger, MYM-type 2	transcription, DNA-templated; regulation of transcription, DNA-templated; biological_process
17092710	-2.1	3.25e-08	6e-06	SCARNA8	small Cajal body-specific RNA 8
16891176	-2.1	5e-06	0.000245	ANKZF1	ankyrin repeat and zinc finger domain containing 1
16748304	-2.1	1.4e-05	0.0005	GABARAPL1	GABA(A) receptor-associated protein like 1; Gamma-aminobutyric acid receptor-associated protein-like 1	autophagic vacuole assembly; mitochondrion degradation; programmed cell death; CVT pathway; piecemeal microautophagy of nucleus; late nucleophagy; protein targeting to vacuole involved in autophagy; autophagy
16692785	-2.1	5e-05	0.001356
16843167	-2.1	0.000385	0.006466	EVI2A	ecotropic viral integration site 2A	signal transduction
16689053	-2.11	3.55e-09	1e-06	C1orf52	chromosome 1 open reading frame 52
16770272	-2.11	8.24e-09	2e-06	MAPKAPK5-AS1	MAPKAPK5 antisense RNA 1; novel transcript
16938061	-2.11	4.33e-08	8e-06	CAPN7	calpain 7	positive regulation of epithelial cell migration; self proteolysis; proteolysis
17103951	-2.11	1.32e-07	1.7e-05	TSPYL2	TSPY-like 2	nucleosome assembly; transcription, DNA-templated; regulation of transcription, DNA-templated; activation of signaling protein activity involved in unfolded protein response; cell cycle; negative regulation of DNA replication; regulation of signal transduction; chromatin modification; negative regulation of cell growth; endoplasmic reticulum unfolded protein response; cellular protein metabolic p…
16749365	-2.11	2.83e-07	2.8e-05	FGFR1OP2	FGFR1 oncogene partner 2	wound healing; response to wounding
17025666	-2.11	4.85e-07	4.2e-05	RNASET2	ribonuclease T2	RNA catabolic process; RNA phosphodiester bond hydrolysis; RNA phosphodiester bond hydrolysis, endonucleolytic; nucleic acid phosphodiester bond hydrolysis
16875056	-2.11	3e-05	0.000899	ZNF83	zinc finger protein 83	transcription, DNA-templated; regulation of transcription, DNA-templated
16876812	-2.11	5.2e-05	0.001396	LOC101929531; AC092580.4	uncharacterized LOC101929531; novel transcript
17124788	-2.12	2e-06	0.000102
16860183	-2.12	2e-06	0.000124
17044769	-2.12	2e-06	0.000127	AC007036.4	putative novel transcript
16864806	-2.12	5e-06	0.000219	ZNF766	zinc finger protein 766	transcription, DNA-templated; regulation of transcription, DNA-templated
17121424	-2.12	7e-06	0.000293
16967853	-2.12	0.000268	0.004851	AREG	amphiregulin	epidermal growth factor receptor signaling pathway; G-protein coupled receptor signaling pathway; cell-cell signaling; cell proliferation; positive regulation of DNA replication
17120220	-2.13	7.98e-09	2e-06	MIR3916; RP11-488L18.4	microRNA 3916; zinc finger protein pseudogene
16798080	-2.13	2.11e-08	5e-06
16786780	-2.13	7.48e-07	5.8e-05	GPATCH2L	G patch domain containing 2-like
17125690	-2.13	1.6e-05	0.000555	LINC00894	long intergenic non-protein coding RNA 894; novel transcript, antisense to CXorf40B
16892555	-2.13	0.00019	0.003729	DGKD	diacylglycerol kinase, delta 130kDa	endocytosis; signal transduction; epidermal growth factor receptor signaling pathway; protein kinase C-activating G-protein coupled receptor signaling pathway; multicellular organismal development; blood coagulation; response to organic substance; protein transport; cell growth; phosphorylation; second-messenger-mediated signaling; platelet activation; diacylglycerol metabolic process; protein ho…
17078633	-2.14	1.02e-09	6.2e-07	ZFAND1	zinc finger, AN1-type domain 1
16835003	-2.14	3.26e-08	6e-06	CRHR1-IT1; MGC57346; AC126544.2	CRHR1 intronic transcript 1 (non-protein coding); uncharacterized LOC401884; ADP-ribosylation factor 3 (ARF3) pseudogene
17123920	-2.14	4.91e-08	8e-06	LOC100289230	uncharacterized LOC100289230
17125686	-2.14	7.5e-07	5.8e-05	LINC00894; LINC00893; AF011889.5	long intergenic non-protein coding RNA 894; novel transcript, antisense to CXorf40B; long intergenic non-protein coding RNA 893; novel transcript, antisense to CXorf40A; novel transcript	metabolic process
16900535	-2.14	2e-05	0.00066	AC021188.4	putative novel transcript
16725901	-2.14	0.000307	0.005417	SNORA57; METTL12	small nucleolar RNA, H/ACA box 57; methyltransferase like 12	methylation; metabolic process
16782098	-2.14	0.000599	0.009073	TRAJ12; YME1L1	T cell receptor alpha joining 12; YME1-like 1 ATPase	misfolded or incompletely synthesized protein catabolic process; mitochondrion organization; cell proliferation; T cell costimulation; regulation of immune response; T cell receptor signaling pathway; immune response; proteolysis
17120224	-2.15	6.57e-09	2e-06	MIR3916; RP11-488L18.10; RP11-488L18.4	microRNA 3916; novel transcript; zinc finger protein pseudogene
16872189	-2.15	2.62e-08	5e-06	LRFN1	leucine rich repeat and fibronectin type III domain containing 1
17122256	-2.15	2.75e-07	2.8e-05	LINC01125; AC017099.3	long intergenic non-protein coding RNA 1125; novel transcript
16782066	-2.15	0.000201	0.003875	TRAJ29; YME1L1; TRDV2	T cell receptor alpha joining 29; YME1-like 1 ATPase; T cell receptor delta variable 2	misfolded or incompletely synthesized protein catabolic process; mitochondrion organization; cell proliferation; T cell costimulation; regulation of immune response; T cell receptor signaling pathway; immune response; proteolysis
16909524	-2.15	0.000367	0.006213	SNORD82	small nucleolar RNA, C/D box 82
16947287	-2.16	1.63e-09	7.97e-07	TIPARP	TCDD-inducible poly(ADP-ribose) polymerase
16840321	-2.16	1e-06	8.9e-05	NLRP1	NLR family, pyrin domain containing 1
16798144	-2.16	1.5e-05	0.00053	SNORD116-3; SNORD116-8; SNORD116-9; SNORD116-5; SNORD116-7	small nucleolar RNA, C/D box 116-3; small nucleolar RNA, C/D box 116-8; small nucleolar RNA, C/D box 116-9; small nucleolar RNA, C/D box 116-5; small nucleolar RNA, C/D box 116-7
16798154	-2.16	1.5e-05	0.00053	SNORD116-3; SNORD116-8; SNORD116-9; SNORD116-5; SNORD116-7	small nucleolar RNA, C/D box 116-3; small nucleolar RNA, C/D box 116-8; small nucleolar RNA, C/D box 116-9; small nucleolar RNA, C/D box 116-5; small nucleolar RNA, C/D box 116-7
16713335	-2.17	1.21e-08	3e-06	ZNF248	zinc finger protein 248	transcription, DNA-templated; regulation of transcription, DNA-templated
16695490	-2.17	1.11e-07	1.5e-05	F11R; RP11-544M22.13	F11 receptor; novel transcript, TSTD1 - F11R readthrough	inflammatory response; cell adhesion; transforming growth factor beta receptor signaling pathway; blood coagulation; viral process; extracellular matrix organization; epithelial cell differentiation; cell junction assembly; cell-cell junction organization; leukocyte migration; tight junction assembly; modulation by virus of host morphology or physiology
17118220	-2.17	1e-06	9.6e-05	HCG8	HLA complex group 8
17118234	-2.17	1e-06	9.6e-05	HCG8	HLA complex group 8
17118236	-2.17	1e-06	9.6e-05	HCG8	HLA complex group 8
16774545	-2.17	3e-05	0.000913	RP11-290D2.3	putative novel transcript
17012859	-2.17	0.000516	0.008107	PDE7B	phosphodiesterase 7B	cAMP catabolic process; signal transduction; synaptic transmission; metabolic process
16917004	-2.18	1.95e-08	4e-06	GPCPD1	glycerophosphocholine phosphodiesterase GDE1 homolog (S. cerevisiae)	glycerol metabolic process; phospholipid metabolic process; small molecule metabolic process; glycerophospholipid biosynthetic process; lipid metabolic process
17005157	-2.18	4.97e-08	8e-06	FAM8A1	family with sequence similarity 8, member A1
16844046	-2.18	6e-06	0.00028	SNORA21; RPL23	small nucleolar RNA, H/ACA box 21; ribosomal protein L23	nuclear-transcribed mRNA catabolic process, nonsense-mediated decay; translation; translational initiation; translational elongation; translational termination; ribosomal protein import into nucleus; SRP-dependent cotranslational protein targeting to membrane; gene expression; viral process; RNA metabolic process; mRNA metabolic process; viral life cycle; viral transcription; cellular protein met…
16701531	-2.19	4.17e-08	7e-06	MIR3916; RP11-488L18.4	microRNA 3916; zinc finger protein pseudogene
16692802	-2.19	1.13e-07	1.5e-05
17074721	-2.19	4e-06	0.000195	LOC441268; RP11-481A20.11	uncharacterized LOC441268; similar to beta-defensin 130
16901197	-2.19	2.9e-05	0.00089	SNORD89; RNF149	small nucleolar RNA, C/D box 89; ring finger protein 149	protein ubiquitination
16748500	-2.19	7.1e-05	0.001765	APOLD1	apolipoprotein L domain containing 1	angiogenesis; response to hypoxia; lipid transport; cell differentiation; endothelial cell activation; lipoprotein metabolic process; regulation of endothelial cell differentiation; multicellular organismal development; ATP catabolic process; rRNA processing; mRNA processing; apoptotic process; RNA splicing; extrinsic apoptotic signaling pathway via death domain receptors
16862857	-2.2	6.34e-09	2e-06	ZNF283	zinc finger protein 283	transcription, DNA-templated; regulation of transcription, DNA-templated
16714135	-2.2	1.2e-07	1.6e-05	ERCC6; ERCC6-PGBD3; PGBD3	excision repair cross-complementation group 6; ERCC6-PGBD3 readthrough; piggyBac transposable element derived 3; excision repair cross-complementing rodent repair deficiency, complementation group 6; novel protein
17022362	-2.2	6.05e-07	5e-05	SESN1	sestrin 1	cellular response to DNA damage stimulus; cell cycle arrest; negative regulation of cell proliferation; regulation of response to reactive oxygen species
16946900	-2.2	8e-06	0.000346	TSC22D2	TSC22 domain family, member 2	regulation of transcription, DNA-templated; response to osmotic stress
16707047	-2.2	3.1e-05	0.000943	RP11-380G5.2	putative novel transcript
17113147	-2.21	8.76e-09	2e-06	TSC22D3	TSC22 domain family, member 3	negative regulation of transcription from RNA polymerase II promoter; regulation of transcription, DNA-templated; response to osmotic stress; body fluid secretion; ion transmembrane transport; negative regulation of skeletal muscle tissue development; transmembrane transport; negative regulation of activation-induced cell death of T cells; negative regulation of apoptotic process
17125688	-2.21	2.24e-08	5e-06	LINC00894	long intergenic non-protein coding RNA 894; novel transcript, antisense to CXorf40B
16733068	-2.21	1.2e-05	0.000455	RNU6-1156P	RNA, U6 small nuclear 1156, pseudogene
16978498	-2.21	3.1e-05	0.000925	RNU7-151P	RNA, U7 small nuclear 151 pseudogene
16836528	-2.21	0.000174	0.003491	YPEL2	yippee-like 2 (Drosophila)
16735545	-2.21	0.000324	0.005648	NRIP3	nuclear receptor interacting protein 3	proteolysis
16844218	-2.22	4e-06	0.000191	GSDMB	gasdermin B
16961773	-2.22	1.8e-05	0.000615	ZMAT3	zinc finger, matrin-type 3; zinc finger, matrin type 3	apoptotic process; cellular response to DNA damage stimulus; protein transport; regulation of growth; positive regulation of apoptotic process; transport
16946309	-2.23	6.15e-10	4.56e-07	SLC25A36	solute carrier family 25 (pyrimidine nucleotide carrier ), member 36; solute carrier family 25, member 36	response to estradiol; transmembrane transport; transport
17061136	-2.23	4.34e-09	2e-06	RP11-514P8.6; RP11-514P8.8	novel protein, UPK3BL-RASA4 readthrough; novel transcript, readthrough between POLR2J3-RASA4B	signal transduction; intracellular signal transduction; positive regulation of GTPase activity; regulation of small GTPase mediated signal transduction
16743342	-2.23	4.55e-09	2e-06	TAF1D; SNORA8; SNORA1; SNORA18; SNORA40; SNORA32; SNORD5; MIR1304	TATA box binding protein (TBP)-associated factor, RNA polymerase I, D, 41kDa; small nucleolar RNA, H/ACA box 8; small nucleolar RNA, H/ACA box 1; small nucleolar RNA, H/ACA box 18; small nucleolar RNA, H/ACA box 40; small nucleolar RNA, H/ACA box 32; small nucleolar RNA, C/D box 5; microRNA 1304	regulation of transcription, DNA-templated; transcription from RNA polymerase I promoter; transcription initiation from RNA polymerase I promoter; transcription elongation from RNA polymerase I promoter; termination of RNA polymerase I transcription; gene expression; transcription, DNA-templated
16846985	-2.23	3e-06	0.000152	SRSF1; RP11-159D12.2	serine/arginine-rich splicing factor 1; novel transcript	mRNA 5'-splice site recognition; mRNA splicing, via spliceosome; in utero embryonic development; transcription from RNA polymerase II promoter; termination of RNA polymerase II transcription; mRNA splice site selection; mRNA processing; mRNA export from nucleus; RNA splicing; gene expression; mRNA 3'-end processing; cardiac muscle contraction; transport; mRNA transport
17118664	-2.23	1.2e-05	0.000456	SNORD45A; RABGGTB; SNORD45B; SNORD45C	small nucleolar RNA, C/D box 45A; Rab geranylgeranyltransferase, beta subunit; small nucleolar RNA, C/D box 45B; small nucleolar RNA, C/D box 45C	cellular protein modification process; visual perception; protein geranylgeranylation
17118916	-2.24	0.000323	0.005633	MIR15A	microRNA 15a
16783927	-2.25	2.91e-08	6e-06	KLHDC1	kelch domain containing 1
16690121	-2.25	1.09e-07	1.5e-05	RTCA-AS1; RP11-305E17.6	RTCA antisense RNA 1; novel transcript
16782080	-2.25	8.7e-05	0.002053	TRAJ22	T cell receptor alpha joining 22
17122396	-2.25	0.000132	0.002828
16779024	-2.25	0.000168	0.003417	RCBTB2	regulator of chromosome condensation (RCC1) and BTB (POZ) domain containing protein 2	regulation of Ran GTPase activity; positive regulation of Ran GTPase activity
16701317	-2.26	3.75e-08	7e-06	HNRNPU-AS1	HNRNPU antisense RNA 1; non-protein coding RNA 201
17022384	-2.26	9e-06	0.000366	RNU6-653P	RNA, U6 small nuclear 653, pseudogene
16765404	-2.27	6e-06	0.000277	CALCOCO1	calcium binding and coiled-coil domain 1	transcription, DNA-templated; signal transduction; Wnt signaling pathway; intracellular steroid hormone receptor signaling pathway; positive regulation of transcription, DNA-templated; positive regulation of transcription from RNA polymerase II promoter
17118718	-2.27	0.000145	0.003035	SNORD81; SNORD79; SNORD80; SNORD47; SNORD44; GAS5; SNORD74; SNORD76; SNORD77	small nucleolar RNA, C/D box 81; small nucleolar RNA, C/D box 79; small nucleolar RNA, C/D box 80; small nucleolar RNA, C/D box 47; small nucleolar RNA, C/D box 44; growth arrest-specific 5 (non-protein coding); small nucleolar RNA, C/D box 74; small nucleolar RNA, C/D box 76; small nucleolar RNA, C/D box 77
17120222	-2.28	5.46e-09	2e-06	MIR3916; RP11-488L18.4	microRNA 3916; zinc finger protein pseudogene
16832319	-2.28	1.05e-08	3e-06	WSB1	WD repeat and SOCS box containing 1; WD repeat and SOCS box-containing 1	protein ubiquitination; intracellular signal transduction; biological_process; phosphorylation
16966256	-2.28	2.05e-08	5e-06	NSUN7	NOP2/Sun domain family, member 7; NOL1/NOP2/Sun domain family, member 7	methylation
17118694	-2.28	0.000175	0.003505	SNORA16A; SNHG12; SNORA44; SNORA61	small nucleolar RNA, H/ACA box 16A; small nucleolar RNA host gene 12 (non-protein coding); small nucleolar RNA, H/ACA box 44; small nucleolar RNA, H/ACA box 61
17124210	-2.28	0.00018	0.003581
17124212	-2.28	0.00018	0.003581
16938973	-2.29	3e-06	0.000175	C3orf35	chromosome 3 open reading frame 35
17018993	-2.29	7e-06	0.000288	OARD1	O-acyl-ADP-ribose deacylase 1	purine nucleoside metabolic process
16912360	-2.29	1.1e-05	0.000415	RNU6-384P	RNA, U6 small nuclear 384, pseudogene
16911923	-2.3	2.44e-11	7.24e-08	KIZ; PLK1S1	kizuna centrosomal protein; polo-like kinase 1 substrate 1	spindle organization
17125576	-2.3	5.59e-10	4.28e-07	LINC00894	long intergenic non-protein coding RNA 894
16840318	-2.3	2e-06	0.000127	LOC728392; NLRP1	uncharacterized LOC728392; NLR family, pyrin domain containing 1	apoptotic process; activation of cysteine-type endopeptidase activity involved in apoptotic process; response to muramyl dipeptide; nucleotide-binding domain, leucine rich repeat containing receptor signaling pathway; defense response to bacterium; innate immune response; positive regulation of interleukin-1 beta secretion; regulation of inflammatory response; neuron apoptotic process; defense re…
16998042	-2.3	3.2e-05	0.000949	LOC729040; RP11-213H15.1	uncharacterized LOC729040; novel transcript
17056817	-2.3	0.000376	0.006336	TARP; TRGC1	TCR gamma alternate reading frame protein; T cell receptor gamma constant 1	immune response; signal transduction
17069550	-2.31	1.1e-05	0.000428	ADHFE1	alcohol dehydrogenase, iron containing, 1	2-oxoglutarate metabolic process; molecular hydrogen transport; cellular metabolic process; small molecule metabolic process; oxidation-reduction process
16659338	-2.31	4.2e-05	0.001174	SNORA59B; SNORA59A	small nucleolar RNA, H/ACA box 59B; small nucleolar RNA, H/ACA box 59A
16832131	-2.31	4.2e-05	0.001174	SNORA59B; SNORA59A	small nucleolar RNA, H/ACA box 59B; small nucleolar RNA, H/ACA box 59A
16827546	-2.32	0.000152	0.003156	DPEP2	dipeptidase 2	proteolysis; leukotriene metabolic process; arachidonic acid metabolic process; small molecule metabolic process
16782068	-2.32	0.000511	0.008039	TRAJ28; YME1L1	T cell receptor alpha joining 28; YME1-like 1 ATPase	misfolded or incompletely synthesized protein catabolic process; mitochondrion organization; cell proliferation; T cell costimulation; regulation of immune response; T cell receptor signaling pathway; immune response; proteolysis
16690638	-2.33	2e-06	0.000138	GSTM3	glutathione S-transferase mu 3 (brain)	glutathione metabolic process; xenobiotic metabolic process; establishment of blood-nerve barrier; nitrobenzene metabolic process; xenobiotic catabolic process; response to estrogen; small molecule metabolic process; cellular detoxification of nitrogen compound; glutathione derivative biosynthetic process; metabolic process
16782078	-2.33	4e-06	0.000214	TRAJ23	T cell receptor alpha joining 23
16798152	-2.33	2.3e-05	0.000754	SNORD116-3; SNORD116-8; SNORD116-9; SNORD116-5; SNORD116-7	small nucleolar RNA, C/D box 116-3; small nucleolar RNA, C/D box 116-8; small nucleolar RNA, C/D box 116-9; small nucleolar RNA, C/D box 116-5; small nucleolar RNA, C/D box 116-7
16880428	-2.35	3.42e-07	3.2e-05
16918679	-2.36	7e-06	0.000304	MMP24-AS1; EDEM2; RP4-614O4.11	MMP24 antisense RNA 1; ER degradation enhancer, mannosidase alpha-like 2; novel transcript, antisense to MMP24	protein folding; response to unfolded protein; protein N-linked glycosylation via asparagine; post-translational protein modification; cellular protein metabolic process; metabolic process
16889653	-2.36	1.6e-05	0.000553	FAM117B	family with sequence similarity 117, member B
17061153	-2.38	5.88e-09	2e-06	LOC102724229	uncharacterized LOC102724229
16793805	-2.38	8.47e-09	2e-06	ZBTB25	zinc finger and BTB domain containing 25	transcription, DNA-templated; regulation of transcription, DNA-templated; gene expression
17047369	-2.38	5.16e-07	4.4e-05	TRIM73; STAG3L3	tripartite motif containing 73; stromal antigen 3-like 3
17119702	-2.38	6e-06	0.000271	SNORD54; RPS20	small nucleolar RNA, C/D box 54; ribosomal protein S20	nuclear-transcribed mRNA catabolic process, nonsense-mediated decay; translation; translational initiation; translational elongation; translational termination; SRP-dependent cotranslational protein targeting to membrane; gene expression; viral process; RNA metabolic process; mRNA metabolic process; viral life cycle; viral transcription; cellular protein metabolic process
16689182	-2.39	1.28e-08	3e-06	ODF2L	outer dense fiber of sperm tails 2-like
16941691	-2.39	6e-06	0.000276	SNORD69	small nucleolar RNA, C/D box 69
16673104	-2.39	7e-06	0.000289
17118778	-2.39	9e-05	0.002108	SNORA52; RPLP2	small nucleolar RNA, H/ACA box 52; ribosomal protein, large, P2	nuclear-transcribed mRNA catabolic process, nonsense-mediated decay; translation; translational initiation; translational elongation; translational termination; SRP-dependent cotranslational protein targeting to membrane; gene expression; viral process; RNA metabolic process; mRNA metabolic process; viral life cycle; viral transcription; cellular protein metabolic process
16804062	-2.39	0.000136	0.002894	TM6SF1	transmembrane 6 superfamily member 1	biological_process
17121264	-2.4	9.18e-10	5.83e-07
16995715	-2.4	1.51e-09	7.57e-07	LOC100506548; RPL37	uncharacterized LOC100506548; ribosomal protein L37	nuclear-transcribed mRNA catabolic process, nonsense-mediated decay; translation; translational initiation; translational elongation; translational termination; SRP-dependent cotranslational protein targeting to membrane; gene expression; viral process; RNA metabolic process; mRNA metabolic process; viral life cycle; viral transcription; cellular protein metabolic process
16782102	-2.4	4e-06	0.000189	TRAJ10; YME1L1; TRDV2	T cell receptor alpha joining 10; YME1-like 1 ATPase; T cell receptor delta variable 2	misfolded or incompletely synthesized protein catabolic process; mitochondrion organization; cell proliferation; T cell costimulation; regulation of immune response; T cell receptor signaling pathway; immune response; proteolysis
16828108	-2.4	0.000458	0.007401	SNORD71	small nucleolar RNA, C/D box 71
17119388	-2.41	4.45e-09	2e-06	RPS3A; SNORD73A	ribosomal protein S3A; small nucleolar RNA, C/D box 73A	nuclear-transcribed mRNA catabolic process, nonsense-mediated decay; cytoplasmic translation; translation; translational initiation; translational elongation; translational termination; SRP-dependent cotranslational protein targeting to membrane; gene expression; viral process; RNA metabolic process; mRNA metabolic process; viral life cycle; viral transcription; cell differentiation; negative reg…
17012711	-2.41	2.2e-05	0.000708	SNORA33	small nucleolar RNA, H/ACA box 33
16914741	-2.41	0.000134	0.002865	SNORD12C	small nucleolar RNA, C/D box 12C
17119040	-2.41	0.000461	0.007431	SNORD68; RPL13	small nucleolar RNA, C/D box 68; ribosomal protein L13	nuclear-transcribed mRNA catabolic process, nonsense-mediated decay; translation; translational initiation; translational elongation; translational termination; SRP-dependent cotranslational protein targeting to membrane; gene expression; viral process; RNA metabolic process; mRNA metabolic process; viral life cycle; viral transcription; cellular protein metabolic process
17117617	-2.42	1.46e-08	3e-06	PCID2	PCI domain containing 2	negative regulation of apoptotic process; regulation of mRNA stability; positive regulation of B cell differentiation; positive regulation of transcription, DNA-templated; spleen development; positive regulation of mitotic cell cycle spindle assembly checkpoint; negative regulation of cysteine-type endopeptidase activity
16712655	-2.42	2.35e-08	5e-06
17017231	-2.42	3.88e-08	7e-06	NCR3	natural cytotoxicity triggering receptor 3
17026767	-2.42	3.88e-08	7e-06	NCR3	natural cytotoxicity triggering receptor 3
17029087	-2.42	3.88e-08	7e-06	NCR3	natural cytotoxicity triggering receptor 3
17031872	-2.42	3.88e-08	7e-06	NCR3	natural cytotoxicity triggering receptor 3
17034344	-2.42	3.88e-08	7e-06	NCR3	natural cytotoxicity triggering receptor 3
17039385	-2.42	3.88e-08	7e-06	NCR3	natural cytotoxicity triggering receptor 3
17041868	-2.42	3.88e-08	7e-06	NCR3	natural cytotoxicity triggering receptor 3
17036592	-2.42	4.16e-08	7e-06	NCR3	natural cytotoxicity triggering receptor 3
17117649	-2.42	7e-06	0.000293	OXR1; RP11-227D13.2	oxidation resistance 1; oxidation resistance 1 (OXR1) pseudogene	response to oxidative stress; adult walking behavior; negative regulation of neuron apoptotic process; oxidation-reduction process; cellular response to hydroperoxide; response to stress; cell wall macromolecule catabolic process
17081347	-2.42	0.000188	0.003707	TMEM71	transmembrane protein 71
16742840	-2.43	1.45e-08	3e-06	LOC100506282; RP11-727A23.5	uncharacterized LOC100506282; novel transcript
17047367	-2.43	2.6e-07	2.7e-05
17058392	-2.43	2.6e-07	2.7e-05
17118732	-2.43	0.000228	0.004295	SNORD74; SNORD81; SNORD79; SNORD80; SNORD47; SNORD44; GAS5; SNORD76; SNORD77	small nucleolar RNA, C/D box 74; small nucleolar RNA, C/D box 81; small nucleolar RNA, C/D box 79; small nucleolar RNA, C/D box 80; small nucleolar RNA, C/D box 47; small nucleolar RNA, C/D box 44; growth arrest-specific 5 (non-protein coding); small nucleolar RNA, C/D box 76; small nucleolar RNA, C/D box 77
17119068	-2.43	0.000299	0.005322	SNORD42B; CEP164; RPL23A; SNORD42A	small nucleolar RNA, C/D box 42B; centrosomal protein 164kDa; ribosomal protein L23a; small nucleolar RNA, C/D box 42A	G2/M transition of mitotic cell cycle; mitotic cell cycle; DNA repair; mitotic nuclear division; cilium assembly; cellular response to DNA damage stimulus; cell cycle; cell projection organization; cell division; nuclear-transcribed mRNA catabolic process, nonsense-mediated decay; translation; translational initiation; translational elongation; translational termination; SRP-dependent cotranslati…
17010929	-2.44	2e-06	0.000111	PNRC1	proline-rich nuclear receptor coactivator 1	transcription, DNA-templated; regulation of transcription, DNA-templated
16972153	-2.44	0.0002	0.003867	RNU4-87P	RNA, U4 small nuclear 87, pseudogene
16993494	-2.45	3e-06	0.000168	CTB-129O4.1	novel transcript
16877007	-2.45	5.8e-05	0.001504	KLF11	Kruppel-like factor 11	regulation of transcription involved in G1/S transition of mitotic cell cycle; negative regulation of transcription from RNA polymerase II promoter; transcription from RNA polymerase II promoter; apoptotic process; negative regulation of cell proliferation; positive regulation of apoptotic process; cellular response to peptide; transcription, DNA-templated; regulation of transcription, DNA-templa…
16862656	-2.46	1.62e-07	1.9e-05	CTC-378H22.2	novel transcript, antisense to POU2F2
16823165	-2.46	6.17e-07	5e-05	ERVK13-1; CTD-2270P14.1	endogenous retrovirus group K13, member 1; novel transcript
17088579	-2.46	6.3e-05	0.001609	PSMD5-AS1	PSMD5 antisense RNA 1 (head to head); novel transcript, antisnes to PSMD5
16800980	-2.47	1.04e-09	6.2e-07	GABPB1-AS1	GABPB1 antisense RNA 1
17012848	-2.47	6.55e-08	1e-05	LINC00271	long intergenic non-protein coding RNA 271
17052683	-2.47	0.000331	0.00574	TRBJ2-7; IL23A	T cell receptor beta joining 2-7; interleukin 23, alpha subunit p19	positive regulation of T cell mediated cytotoxicity; positive regulation of defense response to virus by host; positive regulation of T-helper 1 type immune response; inflammatory response; positive regulation of activation of JAK2 kinase activity; negative regulation of interleukin-10 production; positive regulation of granulocyte macrophage colony-stimulating factor production; positive regulat…
17119662	-2.47	0.000331	0.00574	TRBJ2-7; IL23A	T cell receptor beta joining 2-7; interleukin 23, alpha subunit p19	positive regulation of T cell mediated cytotoxicity; positive regulation of defense response to virus by host; positive regulation of T-helper 1 type immune response; inflammatory response; positive regulation of activation of JAK2 kinase activity; negative regulation of interleukin-10 production; positive regulation of granulocyte macrophage colony-stimulating factor production; positive regulat…
16889958	-2.48	2.99e-08	6e-06	ZDBF2	zinc finger, DBF-type containing 2
16777624	-2.48	7.86e-08	1.2e-05	LINC00412; RP11-428O18.4	long intergenic non-protein coding RNA 412; putative novel transcript
16948572	-2.49	2.92e-09	1e-06	KLHL24	kelch-like family member 24; kelch-like 24 (Drosophila)
16876139	-2.49	3.39e-08	7e-06	LOC100506634; CTD-2619J13.14	hepatocellular carcinoma-associated antigen HCA25a; novel transcript
17046482	-2.49	1.61e-07	1.9e-05	ZNF138	zinc finger protein 138	transcription, DNA-templated; regulation of transcription, DNA-templated
16671325	-2.49	2e-06	0.000128	RPS27	ribosomal protein S27	nuclear-transcribed mRNA catabolic process, nonsense-mediated decay; mitotic cell cycle; translation; translational initiation; translational elongation; translational termination; SRP-dependent cotranslational protein targeting to membrane; cell proliferation; gene expression; viral process; RNA metabolic process; mRNA metabolic process; viral life cycle; viral transcription; cellular protein me…
16934780	-2.49	3.7e-05	0.001078
16730976	-2.49	0.000307	0.005417	ZC3H12C	zinc finger CCCH-type containing 12C	nucleic acid phosphodiester bond hydrolysis; biological_process; metabolic process
16766281	-2.5	5e-06	0.000244	SNORD59A	small nucleolar RNA, C/D box 59A
16978500	-2.5	1.7e-05	0.000584
16893349	-2.5	0.000125	0.002711	SNED1	sushi, nidogen and EGF-like domains 1	cell-matrix adhesion
17044795	-2.5	0.000195	0.003793	DKFZP586I1420	uncharacterized protein DKFZp586I1420
16879500	-2.5	0.000616	0.009251	PLEKHH2	pleckstrin homology domain containing, family H (with MyTH4 domain) member 2	negative regulation of actin filament depolymerization
16742150	-2.51	9.59e-07	6.9e-05	XRRA1	X-ray radiation resistance associated 1	response to X-ray
16858120	-2.52	0.000116	0.002573	SNORD105B	small nucleolar RNA, C/D box 105B
17119458	-2.54	6e-09	2e-06	SNORD95; GNB2L1; SNORD96A	small nucleolar RNA, C/D box 95; guanine nucleotide binding protein (G protein), beta polypeptide 2-like 1; small nucleolar RNA, C/D box 96A	positive regulation of protein phosphorylation; activation of cysteine-type endopeptidase activity involved in apoptotic process; cell cycle; gastrulation; negative regulation of gene expression; viral process; negative regulation of translation; negative regulation of Wnt signaling pathway; negative regulation of cell growth; positive regulation of cell migration; positive regulation of cAMP cat…
17118854	-2.54	1.46e-07	1.8e-05	SNORD5; TAF1D; SNORA8; SNORA1; SNORA18; SNORA40; SNORA32; MIR1304	small nucleolar RNA, C/D box 5; TATA box binding protein (TBP)-associated factor, RNA polymerase I, D, 41kDa; small nucleolar RNA, H/ACA box 8; small nucleolar RNA, H/ACA box 1; small nucleolar RNA, H/ACA box 18; small nucleolar RNA, H/ACA box 40; small nucleolar RNA, H/ACA box 32; microRNA 1304	regulation of transcription, DNA-templated; transcription from RNA polymerase I promoter; transcription initiation from RNA polymerase I promoter; transcription elongation from RNA polymerase I promoter; termination of RNA polymerase I transcription; gene expression; transcription, DNA-templated
16782118	-2.55	1.9e-05	0.000638	TRAJ2	T cell receptor alpha joining 2 (non-functional)
16997155	-2.56	8.74e-09	2e-06	ANKRA2	ankyrin repeat, family A (RFXANK-like), 2	biological_process
16698782	-2.56	9e-06	0.000355	MIR29C; MIR29B2; C1orf132	microRNA 29c; microRNA 29b-2; chromosome 1 open reading frame 132
17079317	-2.56	0.000139	0.002955	TP53INP1	tumor protein p53 inducible nuclear protein 1	transcription, DNA-templated; autophagy; apoptotic process; response to stress; cell cycle arrest; negative regulation of cell proliferation; response to heat; positive regulation of autophagy; negative regulation of cell migration; cellular response to UV; positive regulation of apoptotic process; positive regulation of transcription, DNA-templated; autophagic cell death; cellular response to et…
16882332	-2.56	0.000274	0.00494	GNLY	granulysin	cellular defense response; killing of cells of other organism; defense response to bacterium; defense response to fungus
17051943	-2.57	7.8e-07	6e-05	TMEM140	transmembrane protein 140
17119480	-2.57	4e-06	0.000189	SNORD50A; SNORD50B; SNHG5	small nucleolar RNA, C/D box 50A; small nucleolar RNA, C/D box 50B; small nucleolar RNA host gene 5 (non-protein coding)
16782046	-2.57	2.8e-05	0.000857	TRAJ39; YME1L1	T cell receptor alpha joining 39; YME1-like 1 ATPase	misfolded or incompletely synthesized protein catabolic process; mitochondrion organization; cell proliferation; T cell costimulation; regulation of immune response; T cell receptor signaling pathway; immune response; proteolysis
17061097	-2.58	9.64e-08	1.4e-05	RASA4; RASA4B; RASA4CP; LOC102725198; RASA4DP; RP11-514P8.6; RP11-514P8.7; RP11-514P8.8	RAS p21 protein activator 4; RAS p21 protein activator 4B; RAS p21 protein activator 4C, pseudogene; ras GTPase-activating protein 4-like; RAS p21 protein activator 4CD, pseudogene; RAS p21 protein activator 4 (RASA4) pseudogene; novel protein, UPK3BL-RASA4 readthrough; novel protein; novel transcript, readthrough between POLR2J3-RASA4B	positive regulation of Ras GTPase activity; intracellular signal transduction; negative regulation of Ras protein signal transduction; signal transduction; regulation of small GTPase mediated signal transduction; positive regulation of GTPase activity; transcription, DNA-templated
17125574	-2.59	2.97e-07	2.9e-05	LINC00894	long intergenic non-protein coding RNA 894
16837292	-2.59	8.03e-07	6.1e-05
17005077	-2.59	5e-06	0.000245	MYLIP	myosin regulatory light chain interacting protein	cellular component movement; nervous system development; negative regulation of low-density lipoprotein particle clearance; protein ubiquitination; protein destabilization; regulation of low-density lipoprotein particle receptor catabolic process; cholesterol homeostasis; protein ubiquitination involved in ubiquitin-dependent protein catabolic process; positive regulation of protein catabolic pro…
16953991	-2.6	2.46e-09	1e-06	LAMB2P1; RP11-694I15.7	laminin, beta 2 pseudogene 1; laminin, beta 1, pseudogene.
16702226	-2.6	1e-06	9e-05	DKFZp667F0711	uncharacterized protein DKFZp667F0711
16830837	-2.62	0.000191	0.003737	SCARNA21	small Cajal body-specific RNA 21
16782082	-2.62	0.000273	0.004921	TRAJ21; YME1L1	T cell receptor alpha joining 21; YME1-like 1 ATPase	misfolded or incompletely synthesized protein catabolic process; mitochondrion organization; cell proliferation; T cell costimulation; regulation of immune response; T cell receptor signaling pathway; immune response; proteolysis
16782094	-2.63	3.96e-07	3.6e-05	TRAJ14	T cell receptor alpha joining 14
16796202	-2.65	6e-05	0.001556	MIR4506	microRNA 4506
16721759	-2.66	2.42e-10	2.43e-07	TMEM9B-AS1	TMEM9B antisense RNA 1
16780917	-2.67	6.65e-10	4.78e-07	IRS2	insulin receptor substrate 2	positive regulation of mesenchymal cell proliferation; negative regulation of B cell apoptotic process; glucose metabolic process; signal transduction; epidermal growth factor receptor signaling pathway; brain development; cell proliferation; positive regulation of cell proliferation; insulin receptor signaling pathway; fibroblast growth factor receptor signaling pathway; response to glucose; neg…
16763964	-2.67	4.9e-08	8e-06	SNORA34; MIR1291	small nucleolar RNA, H/ACA box 34; microRNA 1291
16675323	-2.67	2e-06	9.7e-05	RGS2	regulator of G-protein signaling 2; regulator of G-protein signaling 2, 24kDa
17119086	-2.67	5e-06	0.000223	SNORD1C; SNORD1A; SNHG16	small nucleolar RNA, C/D box 1C; small nucleolar RNA, C/D box 1A; small nucleolar RNA host gene 16 (non-protein coding)	protein glycosylation; O-glycan processing; post-translational protein modification; cellular protein metabolic process; sialylation
16748496	-2.67	0.000531	0.008283	APOLD1	apolipoprotein L domain containing 1	angiogenesis; response to hypoxia; lipid transport; cell differentiation; endothelial cell activation; lipoprotein metabolic process; regulation of endothelial cell differentiation; multicellular organismal development; ATP catabolic process; rRNA processing; mRNA processing; apoptotic process; RNA splicing; extrinsic apoptotic signaling pathway via death domain receptors
16966932	-2.69	1e-06	7.4e-05
17124908	-2.69	3e-06	0.000152	ZNF767P; ZNF767	zinc finger family member 767, pseudogene; zinc finger family member 767 (pseudogene)	regulation of transcription, DNA-templated
16869291	-2.7	2.71e-07	2.8e-05	SNORD41	small nucleolar RNA, C/D box 41
16664003	-2.7	3e-06	0.000169	SNORD46	small nucleolar RNA, C/D box 46
16734524	-2.7	0.000236	0.004421	SNORA54	small nucleolar RNA, H/ACA box 54
16798069	-2.71	2.82e-08	6e-06	SNURF; IPW; SNORD107; PWARSN; SNORD116-4; SNORD116-22; SNORD115-7; SNORD115-13; SNORD115-26; SNORD116-28; LOC101930404; SNRPN; SNHG14	SNRPN upstream reading frame; imprinted in Prader-Willi syndrome (non-protein coding); small nucleolar RNA, C/D box 107; Prader Willi/Angelman region RNA, SNRPN neighbor; small nucleolar RNA, C/D box 116-4; small nucleolar RNA, C/D box 116-22; small nucleolar RNA, C/D box 115-7; small nucleolar RNA, C/D box 115-13; small nucleolar RNA, C/D box 115-26; small nucleolar RNA, C/D box 116-28; uncharac…	biological_process; RNA splicing; response to hormone
16884441	-2.72	3e-11	7.24e-08	ZC3H6	zinc finger CCCH-type containing 6	biological_process
16913572	-2.73	2.9e-05	0.000876	SNORA60	small nucleolar RNA, H/ACA box 60
16919229	-2.74	4.2e-05	0.001182	SNORA71D	small nucleolar RNA, H/ACA box 71D
16848070	-2.74	0.000567	0.008697	SLC16A6	solute carrier family 16, member 6; solute carrier family 16, member 6 (monocarboxylic acid transporter 7	monocarboxylic acid transport; transmembrane transport; transport
16836624	-2.76	9.26e-07	6.8e-05	MIR21; VMP1	microRNA 21; vacuole membrane protein 1	autophagy; embryo implantation; regulation of autophagy; single organismal cell-cell adhesion; cell junction assembly; cell adhesion
17119482	-2.76	9e-06	0.000374	SNORD50B; SNORD50A; SNHG5	small nucleolar RNA, C/D box 50B; small nucleolar RNA, C/D box 50A; small nucleolar RNA host gene 5 (non-protein coding)
17057422	-2.76	2.5e-05	0.000793	SNORA9; SNHG15; LOC101928927	small nucleolar RNA, H/ACA box 9; small nucleolar RNA host gene 15 (non-protein coding); uncharacterized LOC101928927
16782106	-2.77	2.32e-08	5e-06	YME1L1; TRAV12-2	YME1-like 1 ATPase; T cell receptor alpha variable 12-2	misfolded or incompletely synthesized protein catabolic process; mitochondrion organization; cell proliferation; T cell costimulation; regulation of immune response; T cell receptor signaling pathway; immune response; proteolysis
17096728	-2.78	6e-06	0.000252	ABCA1	ATP-binding cassette, sub-family A (ABC1), member 1
16784207	-2.78	6e-06	0.000281	PTGER2	prostaglandin E receptor 2 (subtype EP2), 53kDa	G-protein coupled receptor signaling pathway; adenylate cyclase-activating G-protein coupled receptor signaling pathway; response to lipopolysaccharide; regulation of cell proliferation; cellular response to prostaglandin E stimulus; signal transduction
16810473	-2.78	4.1e-05	0.001165	DAPK2	death-associated protein kinase 2	protein phosphorylation; apoptotic process; regulation of autophagy; intracellular signal transduction; regulation of apoptotic process; anoikis; protein autophosphorylation; regulation of intrinsic apoptotic signaling pathway; phosphorylation
17054660	-2.79	6e-06	0.000262	AC024028.1	putative novel transcript
16934045	-2.81	8.7e-05	0.002053	PIK3IP1	phosphoinositide-3-kinase interacting protein 1	negative regulation of phosphatidylinositol 3-kinase signaling; negative regulation of phosphatidylinositol 3-kinase activity
17120696	-2.83	8.96e-10	5.83e-07	LOC374443; RP11-705C15.2; RP11-705C15.5	C-type lectin domain family 2, member D pseudogene; C-type lectin domain family 2 (CLEC2) pseudogene; novel transcript
17120694	-2.83	7e-06	0.000317
16782104	-2.84	9.76e-08	1.4e-05	TRAJ9	T cell receptor alpha joining 9
16820439	-2.84	3.55e-07	3.3e-05	ZFP90	ZFP90 zinc finger protein; zinc finger protein 90 homolog (mouse)	negative regulation of transcription from RNA polymerase II promoter; transcription, DNA-templated; negative regulation of DNA binding; positive regulation of transcription, DNA-templated; regulation of transcription, DNA-templated; negative regulation of transcription, DNA-templated
16729126	-2.84	6.8e-05	0.001713	SNORD15B	small nucleolar RNA, C/D box 15B
16678257	-2.84	0.000105	0.00238	LOC100130093; SNAP47; JMJD4	uncharacterized LOC100130093; synaptosomal-associated protein, 47kDa; jumonji domain containing 4
17118780	-2.87	0.000335	0.005787	SNORA45A; RPL27A	small nucleolar RNA, H/ACA box 45A; ribosomal protein L27a	nuclear-transcribed mRNA catabolic process, nonsense-mediated decay; translation; translational initiation; translational elongation; translational termination; SRP-dependent cotranslational protein targeting to membrane; gene expression; viral process; RNA metabolic process; mRNA metabolic process; viral life cycle; viral transcription; cellular protein metabolic process
17026760	-2.88	1.29e-07	1.6e-05	SNORD117	small nucleolar RNA, C/D box 117
17029076	-2.88	1.29e-07	1.6e-05	SNORD117	small nucleolar RNA, C/D box 117
17031845	-2.88	1.29e-07	1.6e-05	SNORD117	small nucleolar RNA, C/D box 117
17034317	-2.88	1.29e-07	1.6e-05	SNORD117	small nucleolar RNA, C/D box 117
17036565	-2.88	1.29e-07	1.6e-05	SNORD117	small nucleolar RNA, C/D box 117
17039358	-2.88	1.29e-07	1.6e-05	SNORD117	small nucleolar RNA, C/D box 117
17041857	-2.88	1.29e-07	1.6e-05	SNORD117	small nucleolar RNA, C/D box 117
16689678	-2.89	4.6e-10	3.63e-07	LOC100131564; RP4-717I23.3	uncharacterized LOC100131564; novel transcript
16782070	-2.89	2e-06	0.000114	TRAJ27; YME1L1	T cell receptor alpha joining 27; YME1-like 1 ATPase	misfolded or incompletely synthesized protein catabolic process; mitochondrion organization; cell proliferation; T cell costimulation; regulation of immune response; T cell receptor signaling pathway; immune response; proteolysis
16782100	-2.9	0.000231	0.004342	TRAJ11	T cell receptor alpha joining 11
16947603	-2.91	4.06e-07	3.7e-05	MIR15B	microRNA 15b
17046545	-2.92	0.000615	0.009249
16782096	-2.93	6e-06	0.000273	YME1L1	YME1-like 1 ATPase	misfolded or incompletely synthesized protein catabolic process; mitochondrion organization; cell proliferation; T cell costimulation; regulation of immune response; T cell receptor signaling pathway; immune response; proteolysis
17118836	-2.93	0.000318	0.005555	SNORD27; SNORD29; SNORD31; SNORD30; SNORD28; SNORD26; SNORD25; SNORD22; SNHG1	small nucleolar RNA, C/D box 27; small nucleolar RNA, C/D box 29; small nucleolar RNA, C/D box 31; small nucleolar RNA, C/D box 30; small nucleolar RNA, C/D box 28; small nucleolar RNA, C/D box 26; small nucleolar RNA, C/D box 25; small nucleolar RNA, C/D box 22; small nucleolar RNA host gene 1 (non-protein coding)
17117626	-2.94	2.45e-07	2.6e-05	PPP2R5C	protein phosphatase 2, regulatory subunit B, gamma; protein phosphatase 2, regulatory subunit B', gamma	DNA damage response, signal transduction by p53 class mediator resulting in cell cycle arrest; signal transduction; negative regulation of cell proliferation; intrinsic apoptotic signaling pathway in response to DNA damage by p53 class mediator; proteasome-mediated ubiquitin-dependent protein catabolic process; regulation of catalytic activity; proteolysis; protein processing
16970188	-2.94	2e-06	0.000107	LOC645513; RP11-33B1.1	uncharacterized LOC645513; septin 4 (sept4) pseudogene
16998037	-2.95	2.2e-05	0.000726	RP11-414H23.3	novel transcript
16661646	-2.95	0.000264	0.004809	RNU11	RNA, U11 small nuclear	GTP catabolic process
16782092	-2.96	2.28e-08	5e-06
16798216	-2.96	7e-05	0.001736	SNORD116-24	small nucleolar RNA, C/D box 116-24
16759469	-3	6.1e-07	5e-05	SNORA49	small nucleolar RNA, H/ACA box 49
16789951	-3.02	6.8e-05	0.001703
17084932	-3.03	1.65e-11	7.24e-08	EBLN3; RP11-220I1.1	endogenous Bornavirus-like nucleoprotein 3; novel transcript
16782032	-3.05	0.000421	0.006937	TRAJ46	T cell receptor alpha joining 46
17096379	-3.08	1.8e-08	4e-06	RP11-244N9.4; XPA	putative novel transcript; xeroderma pigmentosum, complementation group A	nucleotide-excision repair, DNA damage removal; DNA repair; nucleotide-excision repair; response to oxidative stress; intrinsic apoptotic signaling pathway in response to DNA damage; response to UV; response to toxic substance; multicellular organism growth; cellular response to DNA damage stimulus
17124216	-3.08	2e-06	0.000138
16782090	-3.08	2.3e-05	0.000753	TRAJ17	T cell receptor alpha joining 17	T cell costimulation; regulation of immune response; T cell receptor signaling pathway; immune response
16946513	-3.1	1.41e-07	1.7e-05	TRPC1	transient receptor potential cation channel, subfamily C, member 1	calcium ion transport; axon guidance; ion transmembrane transport; saliva secretion; positive regulation of release of sequestered calcium ion into cytosol; cytosolic calcium ion homeostasis; response to calcium ion; transmembrane transport; calcium ion transmembrane transport; transport; ion transport
16720044	-3.1	4.5e-05	0.001235	LOC101930595; RP11-326C3.2; ATHL1	uncharacterized LOC101930595; novel transcript; ATH1, acid trehalase-like 1 (yeast)	carbohydrate metabolic process; metabolic process
17119258	-3.11	1e-06	7.8e-05	SNORD110; NOP56; SNORD57; SNORD86; MIR1292	small nucleolar RNA, C/D box 110; NOP56 ribonucleoprotein; small nucleolar RNA, C/D box 57; small nucleolar RNA, C/D box 86; microRNA 1292; NOP56 ribonucleoprotein homolog (yeast)	rRNA processing; cell death; ribosome biogenesis
16782110	-3.15	1.9e-05	0.000651	TRAJ6; YME1L1	T cell receptor alpha joining 6; YME1-like 1 ATPase	misfolded or incompletely synthesized protein catabolic process; mitochondrion organization; cell proliferation; T cell costimulation; regulation of immune response; T cell receptor signaling pathway; immune response; proteolysis
16720096	-3.17	0.000236	0.004418	RP11-326C3.10	novel transcript, antisense to IFITM3
17120948	-3.18	1.3e-05	0.000496
16855340	-3.19	3.92e-07	3.6e-05	SNORA37	small nucleolar RNA, H/ACA box 37
16798050	-3.2	5.36e-11	9.57e-08	PWARSN; IPW; SNORD107; SNORD116-4; SNORD116-22; SNORD115-7; SNORD115-13; SNORD115-26; SNORD116-28; LOC101930404; SNRPN; SNHG14	Prader Willi/Angelman region RNA, SNRPN neighbor; imprinted in Prader-Willi syndrome (non-protein coding); small nucleolar RNA, C/D box 107; small nucleolar RNA, C/D box 116-4; small nucleolar RNA, C/D box 116-22; small nucleolar RNA, C/D box 115-7; small nucleolar RNA, C/D box 115-13; small nucleolar RNA, C/D box 115-26; small nucleolar RNA, C/D box 116-28; uncharacterized LOC101930404; small nu…	RNA splicing; response to hormone; biological_process
17058121	-3.22	2e-06	0.000135
17046586	-3.22	0.00034	0.005859	SNORA22	small nucleolar RNA, H/ACA box 22
17061125	-3.25	4.73e-09	2e-06	RASA4; RASA4B; RP11-514P8.6; RP11-514P8.8	RAS p21 protein activator 4; RAS p21 protein activator 4B; novel protein, UPK3BL-RASA4 readthrough; novel transcript, readthrough between POLR2J3-RASA4B	positive regulation of Ras GTPase activity; intracellular signal transduction; negative regulation of Ras protein signal transduction; signal transduction; regulation of small GTPase mediated signal transduction; positive regulation of GTPase activity
16748196	-3.26	2.8e-10	2.46e-07	LOC374443; RP11-705C15.2; RP11-705C15.5	C-type lectin domain family 2, member D pseudogene; C-type lectin domain family 2 (CLEC2) pseudogene; novel transcript
16863326	-3.28	2.95e-11	7.24e-08	GIPR	gastric inhibitory polypeptide receptor	desensitization of G-protein coupled receptor protein signaling pathway; generation of precursor metabolites and energy; cell surface receptor signaling pathway; activation of adenylate cyclase activity; positive regulation of cytosolic calcium ion concentration; response to nutrient; response to glucose; endocrine pancreas development; positive regulation of insulin secretion; gastric inhibitory…
17017219	-3.31	9.03e-08	1.3e-05	SNORD117	small nucleolar RNA, C/D box 117
17119488	-3.31	0.00017	0.003444	SNORA20	small nucleolar RNA, H/ACA box 20
17059955	-3.33	0.000238	0.004442	PDK4	pyruvate dehydrogenase kinase, isozyme 4	glucose metabolic process; pyruvate metabolic process; protein phosphorylation; regulation of pH; insulin receptor signaling pathway; cellular response to starvation; regulation of acetyl-CoA biosynthetic process from pyruvate; regulation of cellular ketone metabolic process; regulation of glucose metabolic process; regulation of fatty acid biosynthetic process; glucose homeostasis; response to s…
17002115	-3.35	4.67e-11	9.15e-08	TIMD4	T-cell immunoglobulin and mucin domain containing 4
17072725	-3.41	0.000223	0.004224	MIR1206	microRNA 1206
16845850	-3.47	5.35e-09	2e-06	AC002117.1	novel transcript, antisense to HEXIM1 and HEXIM2
16782086	-3.47	1.4e-05	0.000499	TRAJ19	T cell receptor alpha joining 19 (non-functional)
16888979	-3.48	9.69e-08	1.4e-05	NABP1	nucleic acid binding protein 1	double-strand break repair via homologous recombination; DNA repair; cellular response to DNA damage stimulus; mitotic cell cycle checkpoint; response to ionizing radiation
16823046	-3.48	3e-06	0.000155	SNORD60	small nucleolar RNA, C/D box 60
17054663	-3.48	3.9e-05	0.001109
16782114	-3.49	1.01e-08	3e-06	TRAJ4; YME1L1	T cell receptor alpha joining 4; YME1-like 1 ATPase	misfolded or incompletely synthesized protein catabolic process; mitochondrion organization; cell proliferation; T cell costimulation; regulation of immune response; T cell receptor signaling pathway; immune response; proteolysis
16944194	-3.5	1e-12	1.61e-08	LOC101929734; ZNF80; RP11-553L6.2	uncharacterized LOC101929734; zinc finger protein 80; novel transcript, antisense to ZNF80	transcription, DNA-templated; regulation of transcription, DNA-templated
16782084	-3.51	2.2e-07	2.4e-05	TRAJ20; YME1L1; TRAV12-2	T cell receptor alpha joining 20; YME1-like 1 ATPase; T cell receptor alpha variable 12-2	misfolded or incompletely synthesized protein catabolic process; mitochondrion organization; cell proliferation; T cell costimulation; regulation of immune response; T cell receptor signaling pathway; immune response; proteolysis
17012709	-3.51	2.9e-05	0.000886	SNORD100; SNORA33	small nucleolar RNA, C/D box 100; small nucleolar RNA, H/ACA box 33
16967863	-3.51	0.000135	0.002884	AREG	amphiregulin	epidermal growth factor receptor signaling pathway; G-protein coupled receptor signaling pathway; cell-cell signaling; cell proliferation; positive regulation of DNA replication
16747336	-3.53	5.8e-07	4.8e-05	SCARNA10	small Cajal body-specific RNA 10
16782076	-3.56	2.6e-07	2.7e-05	YME1L1	YME1-like 1 ATPase	misfolded or incompletely synthesized protein catabolic process; mitochondrion organization; cell proliferation; T cell costimulation; regulation of immune response; T cell receptor signaling pathway; immune response; proteolysis
16948561	-3.61	5e-06	0.000242
16879721	-3.64	0.0005	0.007908	EPAS1	endothelial PAS domain protein 1	angiogenesis; response to hypoxia; embryonic placenta development; blood vessel remodeling; regulation of heart rate; transcription from RNA polymerase II promoter; mitochondrion organization; signal transduction; visual perception; erythrocyte differentiation; lung development; norepinephrine metabolic process; surfactant homeostasis; regulation of transcription from RNA polymerase II promoter i…
16782116	-3.66	6.08e-07	5e-05	TRAJ3; YME1L1; TRAC	T cell receptor alpha joining 3; YME1-like 1 ATPase; T cell receptor alpha constant	misfolded or incompletely synthesized protein catabolic process; mitochondrion organization; cell proliferation; T cell costimulation; regulation of immune response; T cell receptor signaling pathway; immune response; proteolysis
16782120	-3.69	1.32e-08	3e-06	TRAJ1	T cell receptor alpha joining 1 (non-functional)
16827592	-3.7	1.8e-05	0.000622	RNU6-1262P	RNA, U6 small nuclear 1262, pseudogene
16680258	-3.71	7e-06	0.000297	MXRA8	matrix-remodelling associated 8	establishment of glial blood-brain barrier
16717520	-3.77	6.6e-05	0.001664	SNORA12	small nucleolar RNA, H/ACA box 12
16748202	-3.79	2.19e-10	2.25e-07	LOC101928054; RP11-705C15.3	uncharacterized LOC101928054; novel transcript
17061099	-3.82	4.49e-09	2e-06	RASA4B; RASA4	RAS p21 protein activator 4B; RAS p21 protein activator 4	intracellular signal transduction; positive regulation of GTPase activity; regulation of small GTPase mediated signal transduction; positive regulation of Ras GTPase activity; negative regulation of Ras protein signal transduction; signal transduction
16776986	-3.82	5.5e-05	0.001455
17046524	-3.84	0.00011	0.002467
16720878	-3.88	2.41e-07	2.6e-05	RNU6-878P	RNA, U6 small nuclear 878, pseudogene
16962584	-3.9	5e-06	0.000219	BCL6	B-cell CLL/lymphoma 6
16720049	-3.96	9e-06	0.000361	ATHL1	ATH1, acid trehalase-like 1 (yeast)	carbohydrate metabolic process; metabolic process
17002128	-4.07	4.94e-11	9.15e-08	HAVCR1	hepatitis A virus cellular receptor 1	response to virus; viral process; modulation by virus of host morphology or physiology
17114567	-4.1	4e-06	0.000208	SNORD61; RBMX; LOC101928747	small nucleolar RNA, C/D box 61; RNA binding motif protein, X-linked; uncharacterized LOC101928747	regulation of alternative mRNA splicing, via spliceosome; mRNA splicing, via spliceosome; osteoblast differentiation; transcription from RNA polymerase II promoter; mRNA splice site selection; membrane protein ectodomain proteolysis; RNA splicing; gene expression; positive regulation of transcription from RNA polymerase II promoter; negative regulation of mRNA splicing, via spliceosome; positive …
16798067	-4.46	2.81e-10	2.46e-07	PWAR5	Prader Willi/Angelman region RNA 5
16896955	-4.63	9.86e-08	1.4e-05	LOC100506047; AC093609.1	uncharacterized LOC100506047; novel gene
17117443	-4.65	1.5e-05	0.000542
16998044	-4.72	0.000188	0.003697	LUCAT1	lung cancer associated transcript 1 (non-protein coding); novel transcript
16798190	-4.82	9.7e-05	0.002239	SNORD116-15	small nucleolar RNA, C/D box 116-15
17061119	-4.85	2.75e-09	1e-06	RASA4B; RASA4; RP11-514P8.8; RASA4CP; RP11-514P8.6	RAS p21 protein activator 4B; RAS p21 protein activator 4; novel transcript, readthrough between POLR2J3-RASA4B; RAS p21 protein activator 4C, pseudogene; RAS p21 protein activator 4 (RASA4) pseudogene; novel protein, UPK3BL-RASA4 readthrough	intracellular signal transduction; positive regulation of GTPase activity; regulation of small GTPase mediated signal transduction; signal transduction; positive regulation of Ras GTPase activity; negative regulation of Ras protein signal transduction
16996433	-5.05	2.36e-09	1e-06	PLK2	polo-like kinase 2; polo-like kinase 2 (Drosophila)	G1/S transition of mitotic cell cycle; protein phosphorylation; mitotic spindle organization; mitotic cell cycle checkpoint; Ras protein signal transduction; memory; positive regulation of proteasomal ubiquitin-dependent protein catabolic process; Rap protein signal transduction; negative regulation of apoptotic process; positive regulation of I-kappaB kinase/NF-kappaB signaling; regulation of ce…
16732584	-5.06	0.000137	0.002908	SORL1	sortilin-related receptor, L(DLR class) A repeats containing; sortilin-related receptor, L(DLR class) A repeats-containing
16798198	-5.13	6.13e-07	5e-05	SNORD116-19; SNORD116-16; SNORD116-17; SNORD116-18; SNORD116-21; SNORD116-22; IPW; SNORD107; PWARSN; SNORD116-4; SNORD115-7; SNORD115-13; SNORD115-26; SNORD116-28; LOC101930404; SNORD116-20; SNORD116@; SNRPN; SNHG14; RP11-701H24.4; SNORD116-15; SNORD116-14	small nucleolar RNA, C/D box 116-19; small nucleolar RNA, C/D box 116-16; small nucleolar RNA, C/D box 116-17; small nucleolar RNA, C/D box 116-18; small nucleolar RNA, C/D box 116-21; small nucleolar RNA, C/D box 116-22; imprinted in Prader-Willi syndrome (non-protein coding); small nucleolar RNA, C/D box 107; Prader Willi/Angelman region RNA, SNRPN neighbor; small nucleolar RNA, C/D box 116-4; …	RNA splicing; response to hormone; biological_process
16798202	-5.13	6.13e-07	5e-05	SNORD116-19; SNORD116-16; SNORD116-17; SNORD116-18; SNORD116-21; SNORD116-22; IPW; SNORD107; PWARSN; SNORD116-4; SNORD115-7; SNORD115-13; SNORD115-26; SNORD116-28; LOC101930404; SNORD116-20; SNORD116@; SNRPN; SNHG14; RP11-701H24.4; SNORD116-15; SNORD116-14	small nucleolar RNA, C/D box 116-19; small nucleolar RNA, C/D box 116-16; small nucleolar RNA, C/D box 116-17; small nucleolar RNA, C/D box 116-18; small nucleolar RNA, C/D box 116-21; small nucleolar RNA, C/D box 116-22; imprinted in Prader-Willi syndrome (non-protein coding); small nucleolar RNA, C/D box 107; Prader Willi/Angelman region RNA, SNRPN neighbor; small nucleolar RNA, C/D box 116-4; …	RNA splicing; response to hormone; biological_process
16669796	-5.22	4.36e-09	2e-06	TXNIP	thioredoxin interacting protein	negative regulation of transcription from RNA polymerase II promoter; transcription, DNA-templated; protein import into nucleus; cell cycle; response to mechanical stimulus; response to glucose; keratinocyte differentiation; response to estradiol; response to progesterone; nucleotide-binding domain, leucine rich repeat containing receptor signaling pathway; regulation of cell proliferation; respo…
16979917	-5.95	3e-06	0.000143	SLC7A11	solute carrier family 7 (anionic amino acid transporter light chain, xc- system), member 11; solute carrier family 7, (cationic amino acid transporter, y+ system) member 11	amino acid transmembrane transport; ion transport; amino acid transport; response to oxidative stress; brain development; blood coagulation; response to toxic substance; L-glutamate transport; response to nicotine; leukocyte migration; transmembrane transport; lens fiber cell differentiation; platelet aggregation; transport
17061129	-6.47	1.85e-11	7.24e-08	RASA4; RASA4B; RP11-514P8.6; RP11-514P8.8	RAS p21 protein activator 4; RAS p21 protein activator 4B; novel protein, UPK3BL-RASA4 readthrough; novel transcript, readthrough between POLR2J3-RASA4B	positive regulation of Ras GTPase activity; intracellular signal transduction; negative regulation of Ras protein signal transduction; signal transduction; regulation of small GTPase mediated signal transduction; positive regulation of GTPase activity
16998059	-6.54	5.92e-07	4.9e-05	ARRDC3	arrestin domain containing 3	temperature homeostasis; negative regulation of heat generation; negative regulation of multicellular organismal metabolic process; positive regulation of ubiquitin-protein transferase activity; fat pad development; positive regulation of adrenergic receptor signaling pathway; negative regulation of locomotion involved in locomotory behavior
17061127	-7.37	1.78e-13	8.6e-09	RASA4; RASA4B; POLR2J4; AC004985.12; RP11-514P8.6; RP11-514P8.8; RP5-1022I14.1; RP5-1165K10.2	RAS p21 protein activator 4; RAS p21 protein activator 4B; polymerase (RNA) II (DNA directed) polypeptide J4, pseudogene; RAS p21 protein activator 4 (RASA4) pseudogene; novel protein, UPK3BL-RASA4 readthrough; novel transcript, readthrough between POLR2J3-RASA4B; novel transcript, POLR2J4 pseudogene-UPLP pseudogene-RASA4 pseudogene readthrough; novel transcript, POLR2J4 pseudogene-RASA4 pseudoge…	positive regulation of Ras GTPase activity; intracellular signal transduction; negative regulation of Ras protein signal transduction; signal transduction; regulation of small GTPase mediated signal transduction; positive regulation of GTPase activity
16910552	-7.42	3.6e-05	0.001043	AC093642.4	novel transcript
16781923	-8.51	1.3e-05	0.000475	TRAV22	T cell receptor alpha variable 22
17056815	-11.71	1.08e-08	3e-06	TRGJP2; TARP; TRGC2	T cell receptor gamma joining P2; TCR gamma alternate reading frame protein; T cell receptor gamma constant 2	immune response; signal transduction
Data Sheet S1: DEGs in the CRC-derived Tregs compared with N-derived Tregs.
