# Supplementary material for: Molecular Signatures of Human Regulatory T Cells in Colorectal Cancer and Polyps
Source: Front Immunol. 2017 May 30;8:620. doi: 10.3389/fimmu.2017.00620 (PMC5447675; doi:10.3389/fimmu.2017.00620)
Supplement: Supplementary file 2 [file Data_Sheet_2.XLSX]

## Sheet: summary P vs 10052016 log 2 Fin
Transcript Cluster ID	Fold Change (linear) (P vs. N)	ANOVA p-value (P vs. N)	FDR p-value (P vs. N)	Gene Symbol	Description	GO Biological Process Term
17005865	14.88	9.74e-13	2.93e-09	HIST1H2BM	histone cluster 1, H2bm	chromatin organization; nucleosome assembly
16977052	13.72	3.41e-07	4.5e-05	CXCL10	chemokine (C-X-C motif) ligand 10	positive regulation of leukocyte chemotaxis; chemotaxis; inflammatory response; immune response; signal transduction; cell surface receptor signaling pathway; G-protein coupled receptor signaling pathway; cell-cell signaling; muscle organ development; blood circulation; positive regulation of cell proliferation; protein secretion; response to cold; response to gamma radiation; T cell chemotaxis; …
16668111	7.82	0.000349	0.006964	KIAA1324	KIAA1324	cellular response to starvation; macroautophagy; positive regulation of vacuole organization; positive regulation of autophagic vacuole assembly; negative regulation of extrinsic apoptotic signaling pathway in absence of ligand; autophagy
17016403	7.77	3.76e-09	1e-06	HIST1H3G	histone cluster 1, H3g	chromatin organization; nucleosome assembly; DNA replication-dependent nucleosome assembly; blood coagulation; regulation of gene silencing; S phase
16906643	7.6	7.7e-07	7.9e-05
16844381	7.32	3.1e-05	0.001136	CCR7	chemokine (C-C motif) receptor 7
16843309	6.76	0.000208	0.004719	CCL1	chemokine (C-C motif) ligand 1	cellular calcium ion homeostasis; chemotaxis; immune response; signal transduction; viral process; cell chemotaxis
16979515	6.72	1.6e-10	1.21e-07	CCNA2	cyclin A2	regulation of cyclin-dependent protein serine/threonine kinase activity; G2/M transition of mitotic cell cycle; mitotic cell cycle; mitotic nuclear division; mitotic G2 DNA damage checkpoint; Ras protein signal transduction; regulation of G2/M transition of mitotic cell cycle; organ regeneration; response to estradiol; response to glucagon; positive regulation of transcription, DNA-templated; pos…
17016499	6.31	5.83e-08	1.2e-05	HIST1H1B	histone cluster 1, H1b	negative regulation of transcription from RNA polymerase II promoter; chromatin organization; nucleosome assembly; positive regulation of cell growth; protein stabilization; positive regulation of histone H3-K9 methylation; establishment of protein localization to chromatin
16850477	6.29	7.53e-13	2.42e-09	TYMS	thymidylate synthetase
17075776	6.28	9.85e-09	3e-06	PBK	PDZ binding kinase	protein phosphorylation; mitotic nuclear division; phosphorylation
16817017	6.06	5.29e-12	9.81e-09	PLK1	polo-like kinase 1; polo-like kinase 1 (Drosophila)
16826160	6.03	4.01e-09	2e-06	SHCBP1	SHC SH2-domain binding protein 1	fibroblast growth factor receptor signaling pathway; regulation of neural precursor cell proliferation
16793225	5.88	3.99e-10	2.4e-07	DLGAP5	discs, large (Drosophila) homolog-associated protein 5	mitotic M phase; mitotic chromosome movement towards spindle pole; cell-cell signaling; cell proliferation; dephosphorylation; positive regulation of mitotic metaphase/anaphase transition; cell cycle
16804631	5.81	3.82e-11	4.13e-08	TICRR	TOPBP1-interacting checkpoint and replication regulator; Treslin	cell cycle checkpoint; formation of translation preinitiation complex; DNA replication; DNA repair; response to ionizing radiation; regulation of DNA-dependent DNA replication initiation; mitotic DNA replication checkpoint; cellular response to DNA damage stimulus; cell cycle
16702571	5.77	5.07e-11	5.2e-08	MCM10	minichromosome maintenance complex component 10	G1/S transition of mitotic cell cycle; mitotic cell cycle; DNA replication; cell proliferation
16938707	5.71	2e-06	0.000167	CCR4	chemokine (C-C motif) receptor 4	neuron migration; tolerance induction; chemotaxis; inflammatory response; immune response; G-protein coupled receptor signaling pathway; positive regulation of cytosolic calcium ion concentration; response to radiation; response to bacterium; response to antibiotic; positive regulation of positive chemotaxis; chemokine-mediated signaling pathway; signal transduction
16849379	5.67	6.07e-11	5.98e-08	TK1	thymidine kinase 1, soluble
16828886	5.65	4.04e-12	8.14e-09	GINS2	GINS complex subunit 2 (Psf2 homolog)	mitotic cell cycle; DNA strand elongation involved in DNA replication; DNA replication
16911418	5.65	0.000214	0.004818	SNAP25	synaptosomal-associated protein, 25kDa	neurotransmitter uptake; energy reserve metabolic process; synaptic transmission; neurotransmitter secretion; glutamate secretion; synaptic vesicle docking involved in exocytosis; small molecule metabolic process; regulation of insulin secretion; vesicle-mediated transport
16692636	5.45	2.31e-11	2.85e-08	HIST2H2AB	histone cluster 2, H2ab	nucleosome assembly; biological_process
16965346	5.39	1.55e-09	6.84e-07	NCAPG	non-SMC condensin I complex, subunit G	mitotic cell cycle; mitotic chromosome condensation; cell cycle; mitotic nuclear division; chromosome condensation; cell division
16725041	5.29	5.27e-09	2e-06	FAM111B	family with sequence similarity 111, member B	metabolic process
16970396	5.19	2e-06	0.000181
16989636	5.05	3.07e-10	1.97e-07	KIF20A	kinesin family member 20A	mitotic cell cycle; cytokinesis; microtubule bundle formation; microtubule-based movement; metabolic process; protein transport; vesicle-mediated transport; transport
16991859	5.04	8.05e-11	7.32e-08	HMMR	hyaluronan-mediated motility receptor (RHAMM)	carbohydrate metabolic process; glycosaminoglycan metabolic process; hyaluronan metabolic process; hyaluronan catabolic process; small molecule metabolic process
16819207	5	2.92e-07	4.1e-05	MT2A	metallothionein 2A	cellular copper ion homeostasis; cytokine-mediated signaling pathway; cellular response to drug; cellular response to interleukin-3; cellular response to erythropoietin; negative regulation of growth; interferon-gamma-mediated signaling pathway; cellular response to zinc ion
16957951	4.95	3.48e-12	8.14e-09	POLQ	polymerase (DNA directed), theta	ATP catabolic process; DNA-dependent DNA replication; DNA repair; DNA replication; cellular response to DNA damage stimulus
16663514	4.93	4.18e-10	2.49e-07	CDC20	cell division cycle 20; cell division cycle 20 homolog (S. cerevisiae)
16913957	4.92	4.05e-12	8.14e-09	MYBL2	v-myb avian myeloblastosis viral oncogene homolog-like 2; v-myb myeloblastosis viral oncogene homolog (avian)-like 2	G2/M transition of mitotic cell cycle; mitotic cell cycle; transcription, DNA-templated; positive regulation of transcription from RNA polymerase II promoter; regulation of cell cycle; spindle assembly involved in mitosis; regulation of transcription, DNA-templated; cell cycle
16842673	4.88	1.05e-11	1.58e-08	SPAG5	sperm associated antigen 5	mitotic sister chromatid segregation; cell cycle; spindle organization; chromosome segregation; phosphatidylinositol-mediated signaling; regulation of attachment of spindle microtubules to kinetochore; mitotic nuclear division; cell division; metabolic process
16677425	4.8	3.12e-13	2.3e-09	CENPF	centromere protein F, 350/400kDa; centromere protein F, 350/400ka (mitosin)	mitotic G2 phase; G2/M transition of mitotic cell cycle; mitotic M phase; mitotic cell cycle; DNA replication; chromosome segregation; mitotic nuclear division; mitotic spindle assembly checkpoint; muscle organ development; cell proliferation; regulation of G2/M transition of mitotic cell cycle; protein transport; regulation of striated muscle tissue development; cell differentiation; response to…
16877019	4.66	1.55e-13	2.3e-09	RRM2	ribonucleotide reductase M2; ribonucleotide reductase M2 polypeptide	G1/S transition of mitotic cell cycle; regulation of transcription involved in G1/S transition of mitotic cell cycle; mitotic cell cycle; DNA replication; deoxyribonucleoside diphosphate metabolic process; deoxyribonucleotide biosynthetic process; nucleobase-containing small molecule interconversion; small molecule metabolic process; protein heterotetramerization; nucleobase-containing small mole…
16669437	4.64	6.1e-09	2e-06	HIST2H2BA	histone cluster 2, H2ba (pseudogene)
16697695	4.59	8.98e-10	4.51e-07	KIF14	kinesin family member 14	microtubule-based movement; metabolic process; regulation of cell adhesion; regulation of cell migration; regulation of Rap protein signal transduction; negative regulation of integrin activation; substrate adhesion-dependent cell spreading; establishment of protein localization
16719515	4.49	7.4e-12	1.32e-08	MKI67	marker of proliferation Ki-67; antigen identified by monoclonal antibody Ki-67	DNA metabolic process; meiotic nuclear division; cell proliferation; response to organic cyclic compound; hyaluronan metabolic process; organ regeneration; cellular response to heat; cell cycle
16801557	4.41	2.15e-11	2.72e-08	CCNB2	cyclin B2	regulation of cyclin-dependent protein serine/threonine kinase activity; G2/M transition of mitotic cell cycle; mitotic cell cycle; in utero embryonic development; mitotic nuclear division; mitotic nuclear envelope disassembly; growth; T cell homeostasis; thymus development; regulation of cell cycle; cell cycle; cell division
16901755	4.36	4.82e-13	2.3e-09	BUB1	BUB1 mitotic checkpoint serine/threonine kinase; budding uninhibited by benzimidazoles 1 homolog (yeast)
17045198	4.32	8e-11	7.32e-08	ANLN	anillin, actin binding protein	mitotic cytokinesis; septin ring assembly; mitotic nuclear division; regulation of exit from mitosis; cell cycle; cell division
17067102	4.29	5.7e-11	5.72e-08	CDCA2	cell division cycle associated 2	mitotic nuclear division; cell cycle; positive regulation of protein dephosphorylation; cell division
17067332	4.26	2.15e-12	5.78e-09	ESCO2	establishment of sister chromatid cohesion N-acetyltransferase 2; establishment of cohesion 1 homolog 2 (S. cerevisiae)	mitotic cell cycle; regulation of DNA replication; post-translational protein acetylation; cell cycle
17010552	4.21	2.17e-10	1.5e-07	TTK	TTK protein kinase	spindle organization; mitotic spindle organization; mitotic spindle assembly checkpoint; positive regulation of cell proliferation; positive regulation of pathway-restricted SMAD protein phosphorylation; peptidyl-tyrosine phosphorylation; chromosome separation; protein phosphorylation; mitotic cell cycle checkpoint; phosphorylation
16685165	4.21	6.48e-09	2e-06	CLSPN	claspin; claspin homolog (Xenopus laevis)	DNA damage checkpoint; DNA replication; DNA repair; apoptotic process; cellular component disassembly involved in execution phase of apoptosis; peptidyl-serine phosphorylation; G2 DNA damage checkpoint; activation of protein kinase activity; mitotic DNA replication checkpoint; cellular response to DNA damage stimulus; cell cycle
16951485	4.2	6.81e-10	3.57e-07	SGOL1	shugoshin-like 1 (S. pombe)
16697544	4.19	1.03e-08	3e-06	ASPM	asp (abnormal spindle) homolog, microcephaly associated (Drosophila)	neuron migration; positive regulation of neuroblast proliferation; mitotic nuclear division; spermatogenesis; forebrain neuroblast division; negative regulation of neuron differentiation; negative regulation of asymmetric cell division; oogenesis; developmental growth; maintenance of centrosome location; positive regulation of canonical Wnt signaling pathway; cell cycle; brain development; cell d…
16939960	4.18	8.85e-12	1.43e-08	KIF15	kinesin family member 15	microtubule-based movement; mitotic nuclear division; blood coagulation; metabolic process; cell proliferation; antigen processing and presentation of exogenous peptide antigen via MHC class II
16777278	4.18	9.11e-09	3e-06	SKA3	spindle and kinetochore associated complex subunit 3	chromosome segregation; mitotic nuclear division; regulation of microtubule polymerization or depolymerization; cell cycle; cell division
16760048	4.15	3.85e-11	4.13e-08	FOXM1	forkhead box M1
16949537	4.14	8e-06	0.000404	TP63	tumor protein p63
16767261	4.11	0.000503	0.009183	IL22	interleukin 22	acute-phase response; inflammatory response; cell-cell signaling; response to glucocorticoid
16834056	4.09	6.95e-09	2e-06	CDC6	cell division cycle 6; cell division cycle 6 homolog (S. cerevisiae)	DNA replication checkpoint; regulation of cyclin-dependent protein serine/threonine kinase activity; G1/S transition of mitotic cell cycle; regulation of transcription involved in G1/S transition of mitotic cell cycle; mitotic cell cycle; DNA replication; mitotic nuclear division; traversing start control point of mitotic cell cycle; negative regulation of DNA replication; negative regulation of …
16978568	4.08	7.1e-09	2e-06	CENPE	centromere protein E, 312kDa	mitotic metaphase; mitotic cell cycle; microtubule-based movement; mitotic chromosome movement towards spindle pole; mitotic metaphase plate congression; multicellular organismal development; blood coagulation; metabolic process; antigen processing and presentation of exogenous peptide antigen via MHC class II; positive regulation of protein kinase activity; kinetochore assembly; cell cycle; mito…
16691883	4.06	8.07e-08	1.5e-05	FAM72C; FAM72D	family with sequence similarity 72, member C; family with sequence similarity 72, member D
16736638	4.05	3.01e-10	1.96e-07	E2F8	E2F transcription factor 8	negative regulation of transcription from RNA polymerase II promoter; placenta development; sprouting angiogenesis; transcription, DNA-templated; cell proliferation; negative regulation of cytokinesis; positive regulation of DNA endoreduplication; cell cycle comprising mitosis without cytokinesis; positive regulation of transcription from RNA polymerase II promoter; trophoblast giant cell differe…
16850517	4.03	6.59e-10	3.49e-07	NDC80	NDC80 kinetochore complex component; NDC80 homolog, kinetochore complex component (S. cerevisiae)	mitotic sister chromatid segregation; establishment of mitotic spindle orientation; mitotic cell cycle; cell cycle; spindle organization; mitotic spindle organization; chromosome segregation; mitotic nuclear division; attachment of spindle microtubules to kinetochore; phosphatidylinositol-mediated signaling; cell division; vesicle-mediated transport
16912379	4	1.37e-11	1.88e-08	TPX2	TPX2, microtubule-associated; TPX2, microtubule-associated, homolog (Xenopus laevis)	apoptotic process; mitotic nuclear division; cell proliferation; activation of protein kinase activity; regulation of mitotic spindle organization; cell cycle; cell division
16662648	4	2.66e-10	1.76e-07	CDCA8	cell division cycle associated 8	mitotic metaphase; mitotic cell cycle; mitotic nuclear division; chromosome organization; cell cycle; cell division
16811073	3.99	9.34e-10	4.64e-07	CLN6	ceroid-lipofuscinosis, neuronal 6, late infantile, variant	ganglioside metabolic process; lysosomal lumen acidification; visual perception; cholesterol metabolic process; cell death; protein catabolic process; glycosaminoglycan metabolic process; locomotion involved in locomotory behavior; cellular macromolecule catabolic process; positive regulation of proteolysis; lysosome organization
16838359	3.98	1.75e-10	1.28e-07	BIRC5	baculoviral IAP repeat containing 5
16679411	3.95	5.72e-10	3.19e-07	EXO1	exonuclease 1
16659217	3.94	5.7e-05	0.001769	TNFRSF8	tumor necrosis factor receptor superfamily, member 8	signal transduction; negative regulation of cell proliferation; tumor necrosis factor-mediated signaling pathway; positive regulation of tumor necrosis factor biosynthetic process; positive regulation of apoptotic process; positive regulation of TRAIL biosynthetic process; cellular response to mechanical stimulus
16686796	3.92	8.62e-12	1.43e-08	STIL	SCL/TAL1 interrupting locus
16978976	3.91	3e-05	0.001125	CFI	complement factor I; Complement factor I	proteolysis; receptor-mediated endocytosis; complement activation, classical pathway; regulation of complement activation; innate immune response; immune system process
16840902	3.9	3.71e-11	4.13e-08	AURKB	aurora kinase B
16985599	3.89	1.26e-09	5.83e-07	CCNB1	cyclin B1
17105401	3.88	1e-09	4.78e-07	CENPI	centromere protein I	mitotic cell cycle; nucleosome assembly; sex differentiation; centromere-specific nucleosome assembly; centromere complex assembly
16844312	3.84	3.83e-11	4.13e-08	TOP2A	topoisomerase (DNA) II alpha 170kDa	mitotic cell cycle; resolution of meiotic recombination intermediates; sister chromatid segregation; ATP catabolic process; DNA replication; DNA topological change; DNA ligation; DNA unwinding involved in DNA replication; DNA repair; mitotic recombination; cellular response to DNA damage stimulus; chromosome segregation; apoptotic chromosome condensation; embryonic cleavage; positive regulation o…
17063267	3.82	0.000155	0.003761	DGKI	diacylglycerol kinase, iota	protein kinase C-activating G-protein coupled receptor signaling pathway; blood coagulation; phosphorylation; platelet activation; regulation of Rap GTPase activity; intracellular signal transduction; negative regulation of catalytic activity; positive regulation of Ras protein signal transduction; metabolic process
16799598	3.81	1.18e-11	1.68e-08	CASC5	cancer susceptibility candidate 5	mitotic cell cycle; acrosome assembly; nucleosome assembly; mitotic nuclear division; attachment of spindle microtubules to kinetochore; negative regulation of phosphatase activity; centromere-specific nucleosome assembly; protein localization to kinetochore; spindle assembly checkpoint; cell cycle; chromosome segregation; cell division
16815090	3.77	3.65e-12	8.14e-09	CCNF	cyclin F	re-entry into mitotic cell cycle; placenta development; mitotic nuclear division; negative regulation of centrosome duplication; protein ubiquitination; SCF-dependent proteasomal ubiquitin-dependent protein catabolic process; cell cycle; cell division; regulation of cell cycle
16909700	3.77	1.4e-10	1.12e-07	HJURP	Holliday junction recognition protein	nucleosome assembly; cell cycle; chromosome segregation; centromere-specific nucleosome assembly; regulation of protein complex assembly; regulation of DNA binding
16852312	3.77	2.14e-10	1.5e-07	SKA1	spindle and kinetochore associated complex subunit 1	mitotic cell cycle; chromosome segregation; mitotic nuclear division; regulation of microtubule polymerization or depolymerization; cell division; cell cycle
16887840	3.76	1.93e-08	5e-06	CDCA7	cell division cycle associated 7	transcription, DNA-templated; regulation of transcription, DNA-templated; apoptotic process; regulation of cell proliferation; cell division
16705159	3.73	1.38e-10	1.12e-07	CDK1	cyclin-dependent kinase 1
16687188	3.73	2.09e-08	5e-06	ORC1	origin recognition complex, subunit 1	G1/S transition of mitotic cell cycle; regulation of transcription involved in G1/S transition of mitotic cell cycle; mitotic cell cycle; DNA replication; DNA replication initiation; metabolic process
16802519	3.72	1.12e-11	1.64e-08	KIF23	kinesin family member 23	mitotic spindle elongation; mitotic cell cycle; cytokinesis; microtubule-based movement; blood coagulation; metabolic process; antigen processing and presentation of exogenous peptide antigen via MHC class II; positive regulation of cytokinesis; spindle midzone assembly involved in mitosis; cell cycle; mitotic nuclear division; cell division
16663958	3.71	6.06e-13	2.3e-09	KIF2C	kinesin family member 2C	mitotic cell cycle; microtubule-based movement; microtubule depolymerization; chromosome segregation; mitotic nuclear division; blood coagulation; metabolic process; cell proliferation; antigen processing and presentation of exogenous peptide antigen via MHC class II; establishment or maintenance of microtubule cytoskeleton polarity; regulation of chromosome segregation; cell cycle; cell division
17012804	3.69	6.26e-07	6.9e-05	MYB	v-myb avian myeloblastosis viral oncogene homolog; v-myb myeloblastosis viral oncogene homolog (avian)
16707551	3.67	1.99e-10	1.43e-07	CEP55	centrosomal protein 55kDa	mitotic cytokinesis; mitotic nuclear division; establishment of protein localization; cell cycle; cell division
17080595	3.66	1.06e-09	4.95e-07	DSCC1	DNA replication and sister chromatid cohesion 1; defective in sister chromatid cohesion 1 homolog (S. cerevisiae)	DNA replication; regulation of DNA replication; maintenance of mitotic sister chromatid cohesion; post-translational protein acetylation; cell cycle
16931384	3.62	3.65e-09	1e-06	GTSE1	G-2 and S-phase expressed 1	mitotic G2 phase; DNA damage response, signal transduction by p53 class mediator resulting in cell cycle arrest; microtubule-based process; tRNA processing; methylation
16799637	3.62	5.36e-09	2e-06	RAD51	RAD51 recombinase; RAD51 homolog (RecA homolog, E. coli) (S. cerevisiae)
16679650	3.61	3.94e-11	4.13e-08	SCCPDH	saccharopine dehydrogenase (putative)	oxidation-reduction process
16945101	3.6	4.62e-10	2.72e-07	MCM2	minichromosome maintenance complex component 2	G1/S transition of mitotic cell cycle; mitotic cell cycle; DNA replication; DNA unwinding involved in DNA replication; DNA replication initiation; DNA strand elongation involved in DNA replication; nucleosome assembly; cell cycle; cellular response to interleukin-4; DNA duplex unwinding; photosynthesis; chlorophyll biosynthetic process
16767247	3.59	2.6e-05	0.001007	IFNG	interferon, gamma
16748449	3.56	3e-06	0.000206	PTMA; MIR1244-1; MIR1244-2; MIR1244-3; LOC728026; LOC100506248; PTMAP5	prothymosin, alpha; microRNA 1244-1; microRNA 1244-2; microRNA 1244-3; prothymosin alpha-like; prothymosin, alpha pseudogene 5	transcription, DNA-templated
16761116	3.56	3e-06	0.000206	PTMA; MIR1244-1; MIR1244-2; MIR1244-3; LOC728026; LOC100506248; PTMAP5	prothymosin, alpha; microRNA 1244-1; microRNA 1244-2; microRNA 1244-3; prothymosin alpha-like; prothymosin, alpha pseudogene 5	transcription, DNA-templated
16988297	3.56	3e-06	0.000206	PTMA; MIR1244-1; MIR1244-2; MIR1244-3; LOC728026; LOC100506248; PTMAP5	prothymosin, alpha; microRNA 1244-1; microRNA 1244-2; microRNA 1244-3; prothymosin alpha-like; prothymosin, alpha pseudogene 5	transcription, DNA-templated
16819244	3.54	5.78e-07	6.5e-05	MT1CP	metallothionein 1C, pseudogene
17104519	3.54	0.000306	0.006296	RNY4P23	RNA, Ro-associated Y4 pseudogene 23
16714504	3.53	2.03e-08	5e-06	ZWINT	ZW10 interacting kinetochore protein; ZW10 interactor	mitotic sister chromatid segregation; mitotic cell cycle; cell cycle; spindle organization; mitotic cell cycle checkpoint; phosphatidylinositol-mediated signaling; establishment of localization in cell; mitotic nuclear division; cell division
16970563	3.52	9.58e-09	3e-06	PLK4	polo-like kinase 4; polo-like kinase 4 (Drosophila)	G2/M transition of mitotic cell cycle; mitotic cell cycle; protein phosphorylation; centriole replication; peptidyl-tyrosine phosphorylation; positive regulation of centriole replication; trophoblast giant cell differentiation; de novo centriole assembly; phosphorylation
16707468	3.51	9.26e-11	8.27e-08	KIF11	kinesin family member 11	microtubule-based movement; spindle organization; mitotic spindle organization; mitotic nuclear division; mitotic centrosome separation; blood coagulation; metabolic process; antigen processing and presentation of exogenous peptide antigen via MHC class II; spindle assembly involved in mitosis; cell cycle; cell division
16962602	3.51	0.000155	0.00376
17007459	3.48	2e-13	2.3e-09	KIFC1	kinesin family member C1	mitotic sister chromatid segregation; microtubule-based movement; blood coagulation; metabolic process; cell cycle; mitotic nuclear division; cell division
17041352	3.48	2e-13	2.3e-09	KIFC1	kinesin family member C1	mitotic sister chromatid segregation; microtubule-based movement; blood coagulation; metabolic process; cell cycle; mitotic nuclear division; cell division
16779546	3.48	6.05e-09	2e-06	DIAPH3	diaphanous-related formin 3; diaphanous homolog 3 (Drosophila)	spermatogenesis; actin cytoskeleton organization; cellular component organization
16957170	3.47	1.49e-08	4e-06	KIAA1524	KIAA1524
16738479	3.46	7.46e-07	7.7e-05	SLC43A3	solute carrier family 43, member 3	transmembrane transport; biological_process
17075973	3.39	9.58e-07	9.1e-05	DUSP4	dual specificity phosphatase 4	MAPK cascade; inactivation of MAPK activity; endoderm formation; toll-like receptor signaling pathway; MyD88-dependent toll-like receptor signaling pathway; MyD88-independent toll-like receptor signaling pathway; protein dephosphorylation; toll-like receptor 2 signaling pathway; toll-like receptor 3 signaling pathway; toll-like receptor 4 signaling pathway; toll-like receptor 5 signaling pathway;…
16836492	3.38	4.28e-12	8.26e-09	PRR11	proline rich 11
16664243	3.38	7.24e-09	2e-06	RAD54L	RAD54-like (S. cerevisiae)	double-strand break repair via homologous recombination; DNA strand renaturation; DNA repair; DNA recombination; meiotic nuclear division; response to ionizing radiation; response to drug; chromosome organization; double-strand break repair; cellular response to DNA damage stimulus; metabolic process
16692583	3.37	4.56e-09	2e-06	FAM72D; FAM72C; RP11-38J22.1; FAM72B; FAM72A	family with sequence similarity 72, member D; family with sequence similarity 72, member C; putative novel transcript; family with sequence similarity 72, member B; family with sequence similarity 72, member A
16882975	3.37	7.74e-09	2e-06	NCAPH	non-SMC condensin I complex, subunit H	mitotic cell cycle; mitotic chromosome condensation; cell cycle; mitotic nuclear division; chromosome condensation; cell division
16927052	3.37	1.25e-08	3e-06	CDC45	cell division cycle 45; CDC45 cell division cycle 45-like (S. cerevisiae)	DNA replication checkpoint; G1/S transition of mitotic cell cycle; regulation of transcription involved in G1/S transition of mitotic cell cycle; mitotic cell cycle; DNA replication; DNA replication initiation; DNA strand elongation involved in DNA replication; cell cycle
16877473	3.34	2.63e-10	1.76e-07	GEN1	GEN1 Holliday junction 5 flap endonuclease; Gen homolog 1, endonuclease (Drosophila)	double-strand break repair via homologous recombination; DNA catabolic process, endonucleolytic; regulation of centrosome duplication; resolution of recombination intermediates; resolution of mitotic recombination intermediates; positive regulation of mitotic cell cycle spindle assembly checkpoint; DNA repair; cellular response to DNA damage stimulus; nucleic acid phosphodiester bond hydrolysis
16773840	3.34	1.94e-08	5e-06	BRCA2	breast cancer 2, early onset	double-strand break repair via homologous recombination; cytokinesis; oocyte maturation; inner cell mass cell proliferation; DNA repair; nucleotide-excision repair; double-strand break repair; DNA damage response, signal transduction by p53 class mediator resulting in transcription of p21 class mediator; male meiosis I; spermatogenesis; brain development; cell aging; female gonad development; res…
16725735	3.34	1.42e-07	2.4e-05	FEN1	flap structure-specific endonuclease 1	mitotic cell cycle; telomere maintenance via recombination; telomere maintenance; DNA catabolic process, endonucleolytic; DNA catabolic process, exonucleolytic; DNA replication; DNA strand elongation involved in DNA replication; DNA repair; base-excision repair; double-strand break repair; memory; UV protection; telomere maintenance via semi-conservative replication; DNA replication, removal of R…
16883733	3.34	1.42e-07	2.4e-05	IL18RAP	interleukin 18 receptor accessory protein	inflammatory response; immune response; cell surface receptor signaling pathway; signal transduction
16673928	3.33	0.000348	0.006941	FASLG	Fas ligand (TNF superfamily, member 6)
17038792	3.31	2.2e-12	5.78e-09	KIFC1	kinesin family member C1	mitotic sister chromatid segregation; microtubule-based movement; blood coagulation; metabolic process; cell cycle; mitotic nuclear division; cell division
16913681	3.31	1.55e-07	2.5e-05	FAM83D	family with sequence similarity 83, member D	mitotic nuclear division; cell cycle; cell division
17016400	3.3	4.36e-07	5.3e-05	HIST1H3F	histone cluster 1, H3f	chromatin organization; DNA replication-dependent nucleosome assembly; blood coagulation; regulation of gene silencing; nucleosome assembly
16673154	3.27	9.45e-10	4.65e-07	NUF2	NUF2, NDC80 kinetochore complex component; NUF2, NDC80 kinetochore complex component, homolog (S. cerevisiae)	mitotic cell cycle; chromosome segregation; mitotic nuclear division; cell cycle; cell division
16677201	3.26	6.34e-11	6.12e-08	DTL	denticleless E3 ubiquitin protein ligase homolog (Drosophila); denticleless homolog (Drosophila)	protein polyubiquitination; DNA replication; ubiquitin-dependent protein catabolic process; protein monoubiquitination; cellular response to DNA damage stimulus; response to UV; translesion synthesis; G2 DNA damage checkpoint; regulation of cell cycle; protein ubiquitination
16766137	3.26	6.04e-09	2e-06	TIMELESS	timeless circadian clock; timeless homolog (Drosophila)	negative regulation of transcription from RNA polymerase II promoter; morphogenesis of an epithelium; transcription, DNA-templated; cellular response to DNA damage stimulus; mitotic nuclear division; circadian rhythm; detection of abiotic stimulus; response to abiotic stimulus; embryo development; lung development; regulation of cell proliferation; cell cycle phase transition; negative regulation…
16901957	3.26	9.59e-08	1.7e-05	CKAP2L	cytoskeleton associated protein 2-like
17104484	3.25	7.09e-10	3.64e-07	KIF4A	kinesin family member 4A	organelle organization; microtubule-based movement; axon guidance; blood coagulation; anterograde axon cargo transport; metabolic process; antigen processing and presentation of exogenous peptide antigen via MHC class II
16829764	3.24	2.11e-09	8.84e-07	GSG2	germ cell associated 2 (haspin)	protein phosphorylation; mitotic sister chromatid cohesion; intracellular signal transduction; protein localization to chromosome, centromeric region; regulation of spindle checkpoint; negative regulation of G1/S transition of mitotic cell cycle; histone H3-T3 phosphorylation involved in chromosome passenger complex localization to kinetochore; cell cycle; phosphorylation; chromatin modification
16669180	3.23	2e-06	0.000166	PTGFRN	prostaglandin F2 receptor inhibitor; prostaglandin F2 receptor negative regulator	lipid particle organization
16821869	3.22	7.55e-09	2e-06	CDT1	chromatin licensing and DNA replication factor 1; DNA replication factor Cdt1	DNA replication checkpoint; G1/S transition of mitotic cell cycle; regulation of transcription involved in G1/S transition of mitotic cell cycle; mitotic cell cycle; DNA replication; regulation of DNA-dependent DNA replication initiation; regulation of nuclear cell cycle DNA replication; cell cycle
17068782	3.21	3.96e-12	8.14e-09	MCM4	minichromosome maintenance complex component 4	G1/S transition of mitotic cell cycle; mitotic cell cycle; DNA replication; DNA unwinding involved in DNA replication; DNA replication initiation; DNA strand elongation involved in DNA replication; cell cycle; DNA duplex unwinding; photosynthesis; chlorophyll biosynthetic process
16914315	3.21	2.46e-11	2.97e-08	UBE2C	ubiquitin-conjugating enzyme E2C
16967031	3.18	3.9e-08	9e-06	PAICS	phosphoribosylaminoimidazole carboxylase, phosphoribosylaminoimidazole succinocarboxamide synthetase	purine nucleobase metabolic process; 'de novo' IMP biosynthetic process; purine nucleobase biosynthetic process; purine ribonucleoside monophosphate biosynthetic process; small molecule metabolic process; nucleobase-containing small molecule metabolic process; purine nucleotide biosynthetic process; metabolic process
16821239	3.17	5.27e-10	3.04e-07	CENPN	centromere protein N	mitotic cell cycle; nucleosome assembly; chromosome segregation; mitotic nuclear division; centromere-specific nucleosome assembly; centromere complex assembly
16784299	3.15	6.65e-09	2e-06	CDKN3	cyclin-dependent kinase inhibitor 3
17084904	3.12	1.42e-10	1.12e-07	MELK	maternal embryonic leucine zipper kinase
16868838	3.1	1.11e-07	1.9e-05	SPC24	SPC24, NDC80 kinetochore complex component; SPC24, NDC80 kinetochore complex component, homolog (S. cerevisiae)	mitotic cell cycle; mitotic nuclear division; cell cycle; cell division
16689332	3.1	0.000137	0.003438	GBP1	guanylate binding protein 1, interferon-inducible	GTP catabolic process; cytokine-mediated signaling pathway; defense response to virus; interferon-gamma-mediated signaling pathway; immune system process
16698023	3.09	5.03e-09	2e-06	UBE2T	ubiquitin-conjugating enzyme E2T (putative)	DNA repair; protein monoubiquitination; cellular response to DNA damage stimulus; protein K29-linked ubiquitination; protein K27-linked ubiquitination; protein autoubiquitination; protein K63-linked ubiquitination; protein K48-linked ubiquitination; protein K11-linked ubiquitination; protein K6-linked ubiquitination; protein ubiquitination
16714998	3.09	5.62e-07	6.4e-05	DNA2	DNA replication helicase/nuclease 2; DNA replication helicase 2 homolog (yeast)	DNA replication checkpoint; mitotic cell cycle; telomere maintenance via recombination; telomere maintenance; DNA double-strand break processing; DNA catabolic process, endonucleolytic; ATP catabolic process; DNA replication; mitochondrial DNA replication; DNA strand elongation involved in DNA replication; base-excision repair; telomere maintenance via semi-conservative replication; DNA duplex un…
16912192	3.08	7.81e-09	2e-06	GINS1	GINS complex subunit 1 (Psf1 homolog)	mitotic cell cycle; inner cell mass cell proliferation; DNA strand elongation involved in DNA replication; DNA replication
16797403	3.08	0.000343	0.006856	IGHM; IGHG1	immunoglobulin heavy constant mu; immunoglobulin heavy constant gamma 1 (G1m marker)	complement activation; complement activation, classical pathway; Fc-gamma receptor signaling pathway involved in phagocytosis; innate immune response; immune response; retina homeostasis; adaptive immune response; antibacterial humoral response; defense response to Gram-negative bacterium
16988703	3.07	1.32e-10	1.11e-07	LMNB1	lamin B1	apoptotic process; cellular component disassembly involved in execution phase of apoptosis
17005858	3.05	8e-06	0.000422	HIST1H2AI; HIST1H2AK; HIST1H2AL; HIST1H2AM; HIST1H2AG; HIST1H2AH	histone cluster 1, H2ai; histone cluster 1, H2ak; histone cluster 1, H2al; histone cluster 1, H2am; histone cluster 1, H2ag; histone cluster 1, H2ah	nucleosome assembly; biological_process
16845349	3.04	5.75e-10	3.19e-07	BRCA1; LOC101929767	breast cancer 1, early onset; uncharacterized LOC101929767
17064939	3	3.68e-10	2.25e-07	NCAPG2	non-SMC condensin II complex, subunit G2	mitotic cell cycle; inner cell mass cell proliferation; mitotic nuclear division; chromosome condensation; cell cycle; cell division
16665901	3	3.2e-05	0.001158	IL12RB2	interleukin 12 receptor, beta 2	cell surface receptor signaling pathway; positive regulation of cell proliferation; peptidyl-tyrosine phosphorylation; cytokine-mediated signaling pathway; response to lipopolysaccharide; interferon-gamma production; positive regulation of interferon-gamma production; response to cytokine
17005589	2.99	1.21e-07	2.1e-05	HIST1H2AE	histone cluster 1, H2ae	nucleosome assembly; biological_process
16869588	2.96	1.01e-10	8.72e-08	ASF1B	anti-silencing function 1B histone chaperone; ASF1 anti-silencing function 1 homolog B (S. cerevisiae)	DNA replication-dependent nucleosome assembly; DNA replication-independent nucleosome assembly; transcription, DNA-templated; regulation of transcription, DNA-templated; multicellular organismal development; spermatogenesis; chromatin modification; cell differentiation; chromatin assembly or disassembly; nucleosome assembly
16992096	2.95	3.8e-07	4.8e-05	SPDL1	spindle apparatus coiled-coil protein 1	establishment of mitotic spindle orientation; mitotic cell cycle; mitotic metaphase plate congression; spindle checkpoint; protein localization to kinetochore; cell cycle; mitotic nuclear division; cell division
16707695	2.94	3.12e-09	1e-06	HELLS	helicase, lymphoid-specific
17014309	2.9	1e-06	0.000111	ACAT2	acetyl-CoA acetyltransferase 2; acetyl-Coenzyme A acetyltransferase 2	lipid metabolic process; metabolic process
17080516	2.9	3.1e-05	0.001131	ENPP2	ectonucleotide pyrophosphatase/phosphodiesterase 2
16837270	2.89	1.39e-10	1.12e-07	KPNA2	karyopherin alpha 2 (RAG cohort 1, importin alpha 1)	regulation of DNA recombination; mitotic G2 phase; DNA metabolic process; NLS-bearing protein import into nucleus; viral process; cytokine-mediated signaling pathway; protein import into nucleus; transport; protein transport; modulation by virus of host morphology or physiology; M phase specific microtubule process
17114220	2.89	2e-09	8.47e-07	MBNL3	muscleblind-like splicing regulator 3; muscleblind-like 3 (Drosophila)	mRNA processing; multicellular organismal development; RNA splicing; regulation of RNA splicing; negative regulation of myoblast differentiation
16996545	2.89	2.08e-07	3.2e-05	DEPDC1B	DEP domain containing 1B	small GTPase mediated signal transduction; positive regulation of GTPase activity; regulation of small GTPase mediated signal transduction; signal transduction; intracellular signal transduction
16668960	2.89	4e-07	5e-05	DCLRE1B	DNA cross-link repair 1B; DNA cross-link repair 1B (PSO2 homolog, S. cerevisiae)	cell cycle checkpoint; telomere maintenance; DNA repair; telomeric loop formation; protection from non-homologous end joining at telomere; telomeric 3' overhang formation; nucleic acid phosphodiester bond hydrolysis; cellular response to DNA damage stimulus
16780592	2.89	4e-05	0.001362	GPR183	G protein-coupled receptor 183	mature B cell differentiation involved in immune response; immune response; humoral immune response; G-protein coupled receptor signaling pathway; positive regulation of B cell proliferation; positive regulation of ERK1 and ERK2 cascade; immune system process; signal transduction
16678496	2.88	9e-06	0.000458	HIST3H2BB	histone cluster 3, H2bb	chromatin organization; nucleosome assembly
16919567	2.87	7e-06	0.000366	SDC4; ROS1	syndecan 4; ROS proto-oncogene 1 , receptor tyrosine kinase	retinoid metabolic process; ureteric bud development; carbohydrate metabolic process; glycosaminoglycan biosynthetic process; glycosaminoglycan catabolic process; phototransduction, visible light; extracellular matrix organization; glycosaminoglycan metabolic process; chondroitin sulfate metabolic process; small molecule metabolic process; positive regulation of protein kinase activity; positive …
16819252	2.87	0.000133	0.003351	MT1F	metallothionein 1F	negative regulation of growth; cellular response to cadmium ion; cellular response to zinc ion
16670383	2.86	2.08e-10	1.47e-07	HIST2H2AA4; HIST2H2AA3	histone cluster 2, H2aa4; histone cluster 2, H2aa3	nucleosome assembly; biological_process
16840284	2.86	4.94e-09	2e-06	C1QBP	complement component 1, q subcomponent binding protein
16982635	2.84	7.29e-09	2e-06	TRIP13	thyroid hormone receptor interactor 13	oocyte maturation; double-strand break repair; transcription from RNA polymerase II promoter; synaptonemal complex assembly; reciprocal meiotic recombination; male meiosis I; female meiosis I; spermatogenesis; spermatid development; oogenesis; regulation of RNA biosynthetic process; meiotic nuclear division; cell differentiation
16771067	2.82	1.49e-11	1.94e-08	CIT; MIR1178	citron rho-interacting serine/threonine kinase; microRNA 1178; citron (rho-interacting, serine/threonine kinase 21)
16916958	2.82	1.76e-09	7.57e-07	PCNA	proliferating cell nuclear antigen
17004167	2.81	6.97e-07	7.3e-05	IRF4	interferon regulatory factor 4	transcription, DNA-templated; peptidyl-lysine methylation; cytokine-mediated signaling pathway; negative regulation of toll-like receptor signaling pathway; T cell activation; defense response to protozoan; myeloid dendritic cell differentiation; positive regulation of DNA binding; histone H3 acetylation; histone H4 acetylation; positive regulation of interleukin-10 biosynthetic process; positive…
16818600	2.8	3.38e-08	8e-06	ORC6	origin recognition complex, subunit 6	G1/S transition of mitotic cell cycle; mitotic cell cycle; DNA replication; DNA-dependent DNA replication
16816364	2.8	0.000413	0.007915
16804559	2.79	6.05e-10	3.32e-07	FANCI	Fanconi anemia, complementation group I	DNA repair; cell cycle; positive regulation of protein ubiquitination; cellular response to DNA damage stimulus
16832852	2.79	1.68e-08	4e-06	ATAD5	ATPase family, AAA domain containing 5	cellular response to DNA damage stimulus; metabolic process
16951952	2.79	3e-06	0.000225
16670387	2.79	9e-06	0.000453	HIST2H3A; HIST2H3C; HIST2H3D	histone cluster 2, H3a; histone cluster 2, H3c; histone cluster 2, H3d	nucleosome assembly; blood coagulation
16692616	2.79	9e-06	0.000453	HIST2H3A; HIST2H3C; HIST2H3D	histone cluster 2, H3a; histone cluster 2, H3c; histone cluster 2, H3d	nucleosome assembly; blood coagulation
16733104	2.78	3.36e-08	8e-06	CHEK1	checkpoint kinase 1; CHK1 checkpoint homolog (S. pombe)
16845794	2.77	6.19e-08	1.2e-05	KIF18B	kinesin family member 18B	mitotic cell cycle; microtubule-based movement; microtubule depolymerization; mitotic nuclear division; metabolic process; regulation of cell division; cell cycle; cell division
16995809	2.76	1.75e-10	1.28e-07	OXCT1	3-oxoacid CoA transferase 1	brain development; heart development; response to nutrient; response to hormone; response to activity; positive regulation of insulin secretion; ketone catabolic process; response to drug; response to starvation; cellular lipid metabolic process; small molecule metabolic process; response to ethanol; cellular ketone body metabolic process; ketone body catabolic process; adipose tissue development…
17027559	2.74	1.32e-13	2.3e-09	TUBB; TUBBP1	tubulin, beta class I; tubulin, beta; tubulin beta polypeptide; tubulin, beta pseudogene 1
17006378	2.74	7.34e-13	2.42e-09	TUBB; TUBBP1	tubulin, beta class I; tubulin, beta; tubulin beta polypeptide; tubulin, beta pseudogene 1
16698984	2.74	3.25e-10	2.06e-07	NEK2	NIMA-related kinase 2; NIMA (never in mitosis gene a)-related kinase 2
16687618	2.74	3.36e-07	4.5e-05	DHCR24	24-dehydrocholesterol reductase
16972616	2.73	1.5e-07	2.5e-05	NEIL3	nei endonuclease VIII-like 3 (E. coli)	DNA catabolic process, endonucleolytic; base-excision repair; nucleotide-excision repair; DNA repair; cellular response to DNA damage stimulus; metabolic process
17107323	2.73	0.0002	0.004584	LINC00892	long intergenic non-protein coding RNA 892; novel transcript
17026211	2.72	6.21e-13	2.3e-09	TUBB; TUBBP1	tubulin, beta class I; tubulin, beta; tubulin beta polypeptide; tubulin, beta pseudogene 1
17030404	2.72	6.21e-13	2.3e-09	TUBB; TUBBP1	tubulin, beta class I; tubulin, beta; tubulin beta polypeptide; tubulin, beta pseudogene 1
17033109	2.72	6.21e-13	2.3e-09	TUBB; TUBBP1	tubulin, beta class I; tubulin, beta; tubulin beta polypeptide; tubulin, beta pseudogene 1
17035229	2.72	6.21e-13	2.3e-09	TUBB; TUBBP1	tubulin, beta class I; tubulin, beta; tubulin beta polypeptide; tubulin, beta pseudogene 1
17037888	2.72	6.21e-13	2.3e-09	TUBB; TUBBP1	tubulin, beta class I; tubulin, beta; tubulin beta polypeptide; tubulin, beta pseudogene 1
17040602	2.72	6.21e-13	2.3e-09	TUBB; TUBBP1	tubulin, beta class I; tubulin, beta; tubulin beta polypeptide; tubulin, beta pseudogene 1
16953279	2.72	2.04e-07	3.1e-05	CDC25A	cell division cycle 25A; cell division cycle 25 homolog A (S. pombe)	regulation of cyclin-dependent protein serine/threonine kinase activity; G1/S transition of mitotic cell cycle; G2/M transition of mitotic cell cycle; mitotic cell cycle; DNA replication; mitotic nuclear division; cell proliferation; response to radiation; cellular response to UV; peptidyl-tyrosine dephosphorylation; regulation of cell cycle; protein dephosphorylation; cell cycle; cell division; …
16780585	2.72	2e-06	0.000181	GPR18	G protein-coupled receptor 18	G-protein coupled receptor signaling pathway; signal transduction
16922584	2.71	1.74e-08	5e-06	CHAF1B	chromatin assembly factor 1, subunit B (p60)	DNA replication; DNA repair; DNA replication-dependent nucleosome assembly; transcription, DNA-templated; regulation of transcription, DNA-templated; protein complex assembly; cell cycle; chromatin assembly; cellular response to DNA damage stimulus
16883715	2.67	7.8e-07	7.9e-05	IL18R1	interleukin 18 receptor 1	immune response; signal transduction; natural killer cell activation; positive regulation of interferon-gamma production; interleukin-18-mediated signaling pathway; positive regulation of NF-kappaB import into nucleus; T-helper 1 cell differentiation
16735596	2.67	9.5e-05	0.002608	DENND5A	DENN/MADD domain containing 5A	regulation of Rab GTPase activity; detection of mechanical stimulus; positive regulation of Rab GTPase activity; positive regulation of GTPase activity
16929573	2.65	2.45e-10	1.66e-07	MCM5	minichromosome maintenance complex component 5	G1/S transition of mitotic cell cycle; mitotic cell cycle; DNA replication; DNA replication initiation; DNA strand elongation involved in DNA replication; DNA duplex unwinding; cell cycle; cell division
16660199	2.65	3e-06	0.000186	MRTO4	mRNA turnover 4 homolog (S. cerevisiae)	ribosome biogenesis
16868576	2.64	3.6e-10	2.22e-07	DNMT1	DNA (cytosine-5-)-methyltransferase 1
17018685	2.64	2e-06	0.000139	PPIL1	peptidylprolyl isomerase (cyclophilin)-like 1	mRNA splicing, via spliceosome; protein peptidyl-prolyl isomerization; protein folding; mRNA processing; RNA splicing
16847432	2.63	1.43e-09	6.51e-07	BRIP1	BRCA1 interacting protein C-terminal helicase 1	DNA damage checkpoint; ATP catabolic process; double-strand break repair; regulation of transcription from RNA polymerase II promoter; DNA duplex unwinding; small molecule metabolic process; nucleobase-containing compound metabolic process; DNA repair; cellular response to DNA damage stimulus; metabolic process
16835797	2.63	1.04e-08	3e-06	EME1	essential meiotic structure-specific endonuclease 1; essential meiotic endonuclease 1 homolog 1 (S. pombe)	DNA repair; DNA recombination; nucleic acid phosphodiester bond hydrolysis; cellular response to DNA damage stimulus; response to intra-S DNA damage checkpoint signaling
16773946	2.63	4.45e-08	1e-05	RFC3	replication factor C (activator 1) 3, 38kDa	mitotic cell cycle; telomere maintenance via recombination; telomere maintenance; DNA synthesis involved in DNA repair; ATP catabolic process; DNA replication; DNA strand elongation involved in DNA replication; DNA repair; transcription-coupled nucleotide-excision repair; nucleotide-excision repair; nucleotide-excision repair, DNA gap filling; telomere maintenance via semi-conservative replicatio…
17012379	2.63	2.53e-07	3.6e-05	CENPW	centromere protein W	mitotic cell cycle; chromosome segregation; mitotic nuclear division; centromere-specific nucleosome assembly; chromosome organization; kinetochore assembly; cell cycle; cell division
16749459	2.63	5e-06	0.000285	PPFIBP1	PTPRF interacting protein, binding protein 1 (liprin beta 1)	cell adhesion; DNA integration
17060412	2.61	9.53e-12	1.48e-08	MCM7	minichromosome maintenance complex component 7	G1/S transition of mitotic cell cycle; mitotic cell cycle; DNA replication; DNA unwinding involved in DNA replication; DNA replication initiation; DNA strand elongation involved in DNA replication; cellular response to DNA damage stimulus; cell proliferation; regulation of phosphorylation; response to drug; cellular response to epidermal growth factor stimulus; cell cycle; cellular response to or…
16785316	2.61	3.03e-09	1e-06	MTHFD1	methylenetetrahydrofolate dehydrogenase (NADP+ dependent) 1, methenyltetrahydrofolate cyclohydrolase, formyltetrahydrofolate synthetase	histidine biosynthetic process; purine nucleotide biosynthetic process; one-carbon metabolic process; vitamin metabolic process; water-soluble vitamin metabolic process; methionine biosynthetic process; folic acid-containing compound biosynthetic process; tetrahydrofolate interconversion; small molecule metabolic process; folic acid metabolic process; oxidation-reduction process; metabolic proces…
16877762	2.6	1.06e-09	4.95e-07	CENPO	centromere protein O	mitotic cell cycle; nucleosome assembly; centromere-specific nucleosome assembly; centromere complex assembly
16751709	2.6	2.55e-08	6e-06	ESPL1	extra spindle pole bodies homolog 1 (S. cerevisiae)	mitotic sister chromatid segregation; meiotic spindle organization; mitotic cell cycle; cytokinesis; proteolysis; apoptotic process; establishment of mitotic spindle localization; homologous chromosome segregation; positive regulation of mitotic metaphase/anaphase transition; negative regulation of sister chromatid cohesion; chromosome segregation; meiosis I
16913341	2.6	7.4e-05	0.002185	MYL9	myosin, light chain 9, regulatory	muscle contraction; regulation of muscle contraction; axon guidance
16696237	2.59	7.6e-05	0.002232	SELL	selectin L	cell adhesion; blood coagulation; response to ATP; regulation of immune response; leukocyte migration
16793190	2.58	3.6e-08	8e-06	WDHD1	WD repeat and HMG-box DNA binding protein 1	RNA processing; regulation of chromosome organization; heterochromatin maintenance
17071625	2.58	1.1e-05	0.000536	FZD6	frizzled class receptor 6; frizzled homolog 6 (Drosophila)
16727427	2.57	7.72e-08	1.5e-05	DPP3	dipeptidyl-peptidase 3	proteolysis
16877956	2.56	5.29e-10	3.04e-07	CENPA; SLC35F6	centromere protein A; solute carrier family 35, member F6	establishment of mitotic spindle orientation; mitotic cell cycle; nucleosome assembly; viral process; centromere-specific nucleosome assembly; kinetochore assembly; protein localization to chromosome, centromeric region; modulation by virus of host morphology or physiology; transport; positive regulation of cell proliferation; negative regulation of mitochondrial outer membrane permeabilization i…
16921827	2.56	0.000143	0.003549	MIR155HG; MIR155	MIR155 host gene (non-protein coding); microRNA 155
16696425	2.55	0.000159	0.003839	TNFSF4	tumor necrosis factor (ligand) superfamily, member 4
16692580	2.53	2.51e-07	3.6e-05	HIST2H3PS2; RP5-998N21.10	histone cluster 2, H3, pseudogene 2; novel transcript	nucleosome assembly
17020019	2.52	3.5e-10	2.19e-07	MCM3	minichromosome maintenance complex component 3	G1/S transition of mitotic cell cycle; mitotic cell cycle; DNA replication; DNA replication initiation; DNA strand elongation involved in DNA replication; DNA duplex unwinding; cell cycle; photosynthesis; chlorophyll biosynthetic process
16810543	2.52	1.84e-08	5e-06	KIAA0101	KIAA0101	DNA replication; cellular response to DNA damage stimulus; response to UV; translesion synthesis; centrosome organization; regulation of cell cycle; DNA repair; cell adhesion
17111955	2.52	1.6e-05	0.00072	CXCR3	chemokine (C-X-C motif) receptor 3	angiogenesis; negative regulation of endothelial cell proliferation; regulation of leukocyte migration; apoptotic process; cellular component movement; chemotaxis; inflammatory response; cell adhesion; cell surface receptor signaling pathway; G-protein coupled receptor signaling pathway; positive regulation of cytosolic calcium ion concentration; positive regulation of cell proliferation; T cell …
16708552	2.52	1.7e-05	0.000741	NOLC1	nucleolar and coiled-body phosphoprotein 1	rRNA processing; nucleolus organization; cell cycle; mitotic nuclear division
16760621	2.51	4.58e-09	2e-06	CDCA3	cell division cycle associated 3	mitotic nuclear division; protein ubiquitination; cell cycle; biological_process; cell division
16857258	2.51	7.16e-09	2e-06	UHRF1	ubiquitin-like with PHD and ring finger domains 1	negative regulation of transcription from RNA polymerase II promoter; DNA repair; transcription, DNA-templated; cell cycle; cell proliferation; maintenance of DNA methylation; histone monoubiquitination; histone ubiquitination; positive regulation of cellular protein metabolic process; protein ubiquitination involved in ubiquitin-dependent protein catabolic process; positive regulation of transcr…
17085901	2.51	2e-06	0.000149	ANXA1	annexin A1
17004747	2.51	2e-06	0.000166	PAK1IP1	PAK1 interacting protein 1	negative regulation of signal transduction
16909887	2.51	0.000492	0.009047	AC112721.2	novel protein (LOC728009)
16904780	2.5	1e-06	9.9e-05	SPC25	SPC25, NDC80 kinetochore complex component; SPC25, NDC80 kinetochore complex component, homolog (S. cerevisiae)	mitotic cell cycle; mitotic spindle organization; chromosome segregation; mitotic nuclear division; cell cycle; cell division
16840982	2.49	2e-06	0.000135	MYH10	myosin, heavy chain 10, non-muscle
16982024	2.48	2.32e-07	3.4e-05	CENPU; MLF1IP	centromere protein U; MLF1 interacting protein	mitotic cell cycle; nucleosome assembly; transcription, DNA-templated; regulation of transcription, DNA-templated; viral process; centromere-specific nucleosome assembly; modulation by virus of host morphology or physiology
16750761	2.47	8.88e-12	1.43e-08	TROAP	trophinin associated protein; trophinin associated protein (tastin)	cell adhesion
16851344	2.47	4.5e-08	1e-05	SNRPD1	small nuclear ribonucleoprotein D1 polypeptide 16kDa	spliceosomal complex assembly; spliceosomal snRNP assembly; mRNA splicing, via spliceosome; RNA splicing; gene expression; RNA metabolic process; ncRNA metabolic process; mRNA processing
16924878	2.47	2e-05	0.000831	TIAM1	T-cell lymphoma invasion and metastasis 1	cell-matrix adhesion; small GTPase mediated signal transduction; cell migration; Rac protein signal transduction; regulation of Rac GTPase activity; regulation of Rho GTPase activity; positive regulation of apoptotic process; neurotrophin TRK receptor signaling pathway; ephrin receptor signaling pathway; positive regulation of axonogenesis; regulation of small GTPase mediated signal transduction;…
17086784	2.46	7.91e-07	8e-05	CENPP	centromere protein P	mitotic cell cycle; nucleosome assembly; centromere-specific nucleosome assembly; phosphorylation; inositol phosphate metabolic process; small molecule metabolic process; inositol phosphorylation
16688386	2.45	4.71e-08	1e-05	DEPDC1	DEP domain containing 1	transcription, DNA-templated; intracellular signal transduction; positive regulation of GTPase activity; negative regulation of transcription, DNA-templated; regulation of transcription, DNA-templated; signal transduction
16860418	2.45	6.47e-08	1.3e-05	CCNE1	cyclin E1	regulation of cyclin-dependent protein serine/threonine kinase activity; G1/S transition of mitotic cell cycle; regulation of transcription involved in G1/S transition of mitotic cell cycle; mitotic cell cycle; DNA replication initiation; protein phosphorylation; Wnt signaling pathway; androgen receptor signaling pathway; positive regulation of transcription, DNA-templated; cell division; cell cy…
16862333	2.44	5.35e-10	3.04e-07	SNRPA	small nuclear ribonucleoprotein polypeptide A	mRNA splicing, via spliceosome; RNA splicing; gene expression; mRNA processing
17123142	2.44	2.16e-09	8.99e-07	LOC101929530; FANCD2P2; RP11-758G22.2; FANCD2	Fanconi anemia group D2 protein-like; Fanconi anemia, complementation group D2 pseudogene 2; Fanconi anemia, complementation group D2 (FANCD2) pseudogene; Fanconi anemia, complementation group D2	DNA repair; synapsis; gamete generation; response to gamma radiation; cellular response to DNA damage stimulus; cell cycle
17109893	2.44	2e-06	0.000142	CXorf21	chromosome X open reading frame 21
16881838	2.44	3.3e-05	0.001197	HK2	hexokinase 2	cellular glucose homeostasis; carbohydrate metabolic process; glucose metabolic process; glycolytic process; lactation; apoptotic mitochondrial changes; hexose transport; glucose transport; small molecule metabolic process; regulation of glucose import; carbohydrate phosphorylation; glucose 6-phosphate metabolic process; transmembrane transport; metabolic process; phosphorylation; hexose metaboli…
16799793	2.43	1.4e-11	1.88e-08	NUSAP1	nucleolar and spindle associated protein 1
17103413	2.42	7.44e-10	3.78e-07	SUV39H1	suppressor of variegation 3-9 homolog 1 (Drosophila)	chromatin silencing at rDNA; chromatin organization; transcription, DNA-templated; rRNA processing; cell cycle; viral process; cell differentiation; histone H3-K9 dimethylation; histone H3-K9 trimethylation; negative regulation of circadian rhythm; negative regulation of transcription, DNA-templated; regulation of transcription, DNA-templated; chromatin modification; methylation; histone lysine m…
16908948	2.42	3.5e-07	4.6e-05	FARSB	phenylalanyl-tRNA synthetase, beta subunit	translation; tRNA aminoacylation for protein translation; phenylalanyl-tRNA aminoacylation; gene expression
16767254	2.42	0.000158	0.003811	IL26	interleukin 26	cell-cell signaling; positive regulation of stress-activated MAPK cascade; positive regulation of transcription from RNA polymerase II promoter; positive regulation of JAK-STAT cascade; negative regulation of epithelial cell proliferation; positive regulation of cytokine secretion; positive regulation of protein kinase B signaling; positive regulation of ERK1 and ERK2 cascade
16736891	2.41	9.26e-08	1.7e-05	KIF18A	kinesin family member 18A	mitotic cell cycle; ATP catabolic process; microtubule-based movement; microtubule depolymerization; mitotic metaphase plate congression; blood coagulation; metabolic process; protein transport; antigen processing and presentation of exogenous peptide antigen via MHC class II; transport
16823413	2.41	5.86e-07	6.6e-05	TRAP1	TNF receptor-associated protein 1	protein folding; response to stress; negative regulation of cellular respiration
17027710	2.4	1e-06	9.5e-05	TCF19	transcription factor 19	transcription, DNA-templated; regulation of transcription from RNA polymerase II promoter; cell proliferation; regulation of transcription, DNA-templated
17030560	2.4	1e-06	9.5e-05	TCF19	transcription factor 19	transcription, DNA-templated; regulation of transcription from RNA polymerase II promoter; cell proliferation; regulation of transcription, DNA-templated
17033265	2.4	1e-06	9.5e-05	TCF19	transcription factor 19	transcription, DNA-templated; regulation of transcription from RNA polymerase II promoter; cell proliferation; regulation of transcription, DNA-templated
17035356	2.4	1e-06	9.5e-05	TCF19	transcription factor 19	transcription, DNA-templated; regulation of transcription from RNA polymerase II promoter; cell proliferation; regulation of transcription, DNA-templated
17038044	2.4	1e-06	9.5e-05	TCF19	transcription factor 19	transcription, DNA-templated; regulation of transcription from RNA polymerase II promoter; cell proliferation; regulation of transcription, DNA-templated
17040632	2.4	1e-06	9.5e-05	TCF19	transcription factor 19	transcription, DNA-templated; regulation of transcription from RNA polymerase II promoter; cell proliferation; regulation of transcription, DNA-templated
16975954	2.4	1e-06	0.000102	SCFD2	sec1 family domain containing 2	vesicle docking involved in exocytosis; protein transport; transport; biological_process; vesicle-mediated transport
16681611	2.4	2e-06	0.000133	SRM	spermidine synthase	polyamine metabolic process; spermidine biosynthetic process; cellular nitrogen compound metabolic process; small molecule metabolic process; polyamine biosynthetic process; metabolic process
16738119	2.4	2e-06	0.000182	MTCH2	mitochondrial carrier 2; mitochondrial carrier homolog 2	transport; protein localization to mitochondrion
16699106	2.4	0.0001	0.002703	BATF3	basic leucine zipper transcription factor, ATF-like 3	negative regulation of transcription from RNA polymerase II promoter; transcription from RNA polymerase II promoter; response to virus; myeloid dendritic cell differentiation; dendritic cell differentiation; transcription, DNA-templated; regulation of transcription, DNA-templated
17070381	2.39	2.62e-08	6e-06	LRRCC1	leucine rich repeat and coiled-coil centrosomal protein 1; leucine rich repeat and coiled-coil domain containing 1	mitotic nuclear division; cell cycle; cell division
17064679	2.39	5.63e-07	6.4e-05	XRCC2	X-ray repair complementing defective repair in Chinese hamster cells 2	mitotic cell cycle; double-strand break repair via homologous recombination; in utero embryonic development; ATP catabolic process; DNA repair; meiotic nuclear division; response to X-ray; response to gamma radiation; strand invasion; negative regulation of neuron apoptotic process; positive regulation of neurogenesis; centrosome organization; DNA metabolic process; DNA recombination; cellular re…
16800355	2.38	4.8e-09	2e-06	WDR76	WD repeat domain 76
16948021	2.38	6.2e-08	1.2e-05	ECT2	epithelial cell transforming 2; epithelial cell transforming sequence 2 oncogene
17091695	2.37	1.01e-10	8.72e-08	TUBB4B	tubulin, beta 4B class IVb	G2/M transition of mitotic cell cycle; mitotic cell cycle; GTP catabolic process; protein folding; cellular component movement; microtubule-based process; natural killer cell mediated cytotoxicity; cellular protein metabolic process; 'de novo' posttranslational protein folding; protein polymerization; spindle assembly
16944618	2.37	4e-06	0.000278	CD86	CD86 molecule
16803562	2.37	2.1e-05	0.000855	CHRNA5	cholinergic receptor, nicotinic, alpha 5 (neuronal); cholinergic receptor, nicotinic, alpha 5	transport; cation transport; signal transduction; synaptic transmission; ion transmembrane transport; behavioral response to nicotine; ion transport; response to nicotine
16872567	2.36	7.91e-08	1.5e-05	EXOSC5	exosome component 5	nuclear-transcribed mRNA catabolic process, deadenylation-dependent decay; rRNA processing; gene expression; RNA metabolic process; mRNA metabolic process; exonucleolytic nuclear-transcribed mRNA catabolic process involved in deadenylation-dependent decay; DNA deamination; defense response to virus; RNA phosphodiester bond hydrolysis, exonucleolytic; RNA catabolic process
16708728	2.36	2e-06	0.000152	SFXN2	sideroflexin 2	cation transport; iron ion homeostasis; transmembrane transport; transport; ion transport
16836457	2.34	1e-06	0.000115	RAD51C	RAD51 paralog C; RAD51 homolog C (S. cerevisiae)
17071640	2.34	3e-06	0.000206	CTHRC1	collagen triple helix repeat containing 1	cell migration; positive regulation of protein binding; positive regulation of osteoblast proliferation; ossification involved in bone remodeling; positive regulation of osteoblast differentiation; Wnt signaling pathway, planar cell polarity pathway; inner ear receptor stereocilium organization; negative regulation of canonical Wnt signaling pathway; cochlea morphogenesis; establishment of planar…
16810933	2.34	1.9e-05	0.000799	TIPIN	TIMELESS interacting protein	DNA replication checkpoint; mitotic nuclear division; positive regulation of cell proliferation; response to UV; intra-S DNA damage checkpoint; regulation of nuclear cell cycle DNA replication; cell cycle phase transition; replication fork protection; DNA damage checkpoint; cellular response to DNA damage stimulus; cell cycle; cell division; regulation of S phase
16687418	2.33	7.24e-08	1.4e-05	NDC1	NDC1 transmembrane nucleoporin; transmembrane protein 48	protein transport; nuclear pore distribution; mRNA transport; nuclear pore complex assembly; transport
16882658	2.33	1e-06	0.000106	RPIA	ribose 5-phosphate isomerase A	carbohydrate metabolic process; pentose-phosphate shunt; pentose-phosphate shunt, non-oxidative branch; ribose phosphate metabolic process; small molecule metabolic process
16869624	2.32	7.43e-07	7.7e-05	DDX39A	DEAD (Asp-Glu-Ala-Asp) box polypeptide 39A	mRNA splicing, via spliceosome; mRNA export from nucleus; mRNA processing; RNA splicing; metabolic process
16755750	2.32	5e-06	0.000286	UTP20	UTP20, small subunit (SSU) processome component, homolog (yeast)	endonucleolytic cleavage in ITS1 to separate SSU-rRNA from 5.8S rRNA and LSU-rRNA from tricistronic rRNA transcript (SSU-rRNA, 5.8S rRNA, LSU-rRNA); endonucleolytic cleavage to generate mature 5'-end of SSU-rRNA from (SSU-rRNA, 5.8S rRNA, LSU-rRNA); endonucleolytic cleavage in 5'-ETS of tricistronic rRNA transcript (SSU-rRNA, 5.8S rRNA, LSU-rRNA); rRNA processing; negative regulation of cell prol…
16669389	2.32	2.8e-05	0.001066	PHGDH	phosphoglycerate dehydrogenase
17117565	2.32	5.6e-05	0.001753	RP11-161H23.5; RP11-386G11.10	novel transcript, antisense to TUBA1C; novel transcript antisense to TUBA1B
16979389	2.31	3.22e-08	8e-06	MAD2L1	MAD2 mitotic arrest deficient-like 1 (yeast)	mitotic sister chromatid segregation; mitotic cell cycle; mitotic cell cycle checkpoint; mitotic spindle assembly checkpoint; anaphase-promoting complex-dependent proteasomal ubiquitin-dependent protein catabolic process; negative regulation of protein catabolic process; negative regulation of apoptotic process; negative regulation of ubiquitin-protein ligase activity involved in mitotic cell cyc…
16863104	2.31	3.38e-07	4.5e-05	TOMM40	translocase of outer mitochondrial membrane 40 homolog (yeast)	protein targeting to mitochondrion; ion transport; cellular protein metabolic process; protein transmembrane transport; transport; protein transport; transmembrane transport
16664078	2.31	1e-06	9.6e-05	TOE1	target of EGR1, member 1 (nuclear)
16747014	2.3	1.88e-08	5e-06	RAD51AP1	RAD51 associated protein 1; RAD51-associated protein 1	double-strand break repair via homologous recombination; DNA repair; regulation of double-strand break repair via homologous recombination; cellular response to ionizing radiation; DNA recombination; cellular response to DNA damage stimulus
16810559	2.3	1.93e-08	5e-06	KIAA0101; CTD-2116N17.1	KIAA0101; novel transcript	DNA replication; cellular response to DNA damage stimulus; response to UV; translesion synthesis; centrosome organization; regulation of cell cycle; DNA repair; cell adhesion; protein phosphorylation; phosphorylation
17005420	2.3	1e-06	9.7e-05	LRRC16A	leucine rich repeat containing 16A	actin filament organization; blood coagulation; cell migration; lamellipodium assembly; positive regulation of cell migration; positive regulation of actin filament polymerization; ruffle organization; urate metabolic process; positive regulation of stress fiber assembly; barbed-end actin filament uncapping; positive regulation of substrate adhesion-dependent cell spreading; positive regulation o…
17086193	2.3	1e-06	0.000125	PSAT1	phosphoserine aminotransferase 1	L-serine biosynthetic process; pyridoxine biosynthetic process; cellular amino acid biosynthetic process; cellular nitrogen compound metabolic process; small molecule metabolic process; metabolic process
16829085	2.3	3.4e-05	0.001228	SLC7A5	solute carrier family 7 (amino acid transporter light chain, L system), member 5; solute carrier family 7 (cationic amino acid transporter, y+ system), member 5	cellular amino acid metabolic process; transport; ion transport; amino acid transport; nervous system development; blood coagulation; neutral amino acid transport; cell differentiation; leukocyte migration; transmembrane transport; L-alpha-amino acid transmembrane transport; amino acid transmembrane transport; multicellular organismal development; L-amino acid transport
16988971	2.3	0.000324	0.006558	CSF2	colony stimulating factor 2 (granulocyte-macrophage)	embryonic placenta development; immune response; positive regulation of cell proliferation; positive regulation of gene expression; positive regulation of macrophage derived foam cell differentiation; positive regulation of interleukin-23 production; epithelial fluid transport; macrophage activation; positive regulation of tyrosine phosphorylation of Stat5 protein; myeloid dendritic cell differen…
16874633	2.28	4.75e-09	2e-06	C19orf48; SNORD88C	chromosome 19 open reading frame 48; small nucleolar RNA, C/D box 88C
17079293	2.28	5.88e-08	1.2e-05	CCNE2	cyclin E2	cell cycle checkpoint; regulation of cyclin-dependent protein serine/threonine kinase activity; G1/S transition of mitotic cell cycle; mitotic cell cycle; DNA replication initiation; cell division; cell cycle; regulation of cell cycle
16819678	2.28	9.39e-08	1.7e-05	GINS3	GINS complex subunit 3 (Psf3 homolog)	DNA replication
17001654	2.28	8e-06	0.000418	CD74	CD74 molecule, major histocompatibility complex, class II invariant chain
17117560	2.28	0.000363	0.00716
16725806	2.27	6.65e-11	6.29e-08	INCENP	inner centromere protein antigens 135/155kDa	mitotic cell cycle; cytokinesis; chromosome segregation; mitotic nuclear division; cell cycle; cell division
16937505	2.27	2e-09	8.47e-07	FANCD2	Fanconi anemia, complementation group D2	DNA repair; synapsis; gamete generation; response to gamma radiation; cellular response to DNA damage stimulus; cell cycle
16964000	2.27	8.68e-07	8.5e-05	TACC3	transforming, acidic coiled-coil containing protein 3	response to hypoxia; cerebral cortex development; neurogenesis; interkinetic nuclear migration; hemopoiesis; astral microtubule organization; regulation of microtubule-based process; cytoplasmic sequestering of transcription factor; regulation of cell cycle; microtubule cytoskeleton organization; cell proliferation; response to stress
16857192	2.26	8.67e-07	8.5e-05	CHAF1A	chromatin assembly factor 1, subunit A (p150)	DNA replication; DNA repair; DNA replication-dependent nucleosome assembly; transcription, DNA-templated; regulation of transcription, DNA-templated; protein complex assembly; cell cycle; chromatin assembly; cellular response to DNA damage stimulus
17121296	2.26	1e-06	0.000107	SORD; CTD-2008A1.2	sorbitol dehydrogenase; sorbitol dehydrogenase (SORD) pseudogene	glucose metabolic process; sorbitol catabolic process; sperm motility; fructose biosynthetic process; L-xylitol catabolic process; L-xylitol metabolic process; oxidation-reduction process; sorbitol metabolic process
16829629	2.26	3.1e-05	0.00115	SRR	serine racemase	L-serine metabolic process; brain development; aging; serine family amino acid metabolic process; response to lipopolysaccharide; response to drug; pyruvate biosynthetic process; response to morphine; protein homotetramerization; D-serine metabolic process; D-serine biosynthetic process; cellular amino acid metabolic process; metabolic process; response to organic cyclic compound
17087136	2.26	0.000548	0.009826	RNU2-46P	RNA, U2 small nuclear 46, pseudogene
16707503	2.25	6.5e-07	7e-05	EXOC6	exocyst complex component 6	vesicle docking involved in exocytosis; protein transport; erythrocyte differentiation; cellular protein metabolic process; membrane organization; transport; exocytosis
16984287	2.25	9e-06	0.000468	PTGER4	prostaglandin E receptor 4 (subtype EP4)
16793052	2.25	1.8e-05	0.000777	GNPNAT1	glucosamine-phosphate N-acetyltransferase 1	liver development; glucosamine metabolic process; N-acetylglucosamine metabolic process; UDP-N-acetylglucosamine biosynthetic process; dolichol-linked oligosaccharide biosynthetic process; protein N-linked glycosylation via asparagine; post-translational protein modification; cellular protein metabolic process
16670401	2.24	2e-06	0.000132	HIST2H2AC	histone cluster 2, H2ac	nucleosome assembly; biological_process
16851397	2.24	4e-06	0.000265	RBBP8	retinoblastoma binding protein 8
16844207	2.24	0.000439	0.008318	IKZF3	IKAROS family zinc finger 3 (Aiolos)
17102230	2.23	1.59e-08	4e-06	POLA1	polymerase (DNA directed), alpha 1, catalytic subunit	G1/S transition of mitotic cell cycle; regulation of transcription involved in G1/S transition of mitotic cell cycle; mitotic S phase; mitotic cell cycle; telomere maintenance via recombination; telomere maintenance; DNA synthesis involved in DNA repair; DNA replication; DNA replication, synthesis of RNA primer; DNA replication initiation; DNA strand elongation involved in DNA replication; leadin…
17009193	2.23	5.35e-07	6.2e-05	SLC29A1	solute carrier family 29 (equilibrative nucleoside transporter), member 1; solute carrier family 29 (nucleoside transporters), member 1
16757687	2.22	4.11e-08	9e-06	RFC5	replication factor C (activator 1) 5, 36.5kDa	mitotic cell cycle; telomere maintenance via recombination; telomere maintenance; DNA replication; DNA strand elongation involved in DNA replication; DNA repair; transcription-coupled nucleotide-excision repair; nucleotide-excision repair; nucleotide-excision repair, DNA gap filling; telomere maintenance via semi-conservative replication; DNA recombination
16802204	2.22	1.72e-07	2.7e-05	ZWILCH	zwilch kinetochore protein; Zwilch, kinetochore associated, homolog (Drosophila)	mitotic cell cycle; mitotic nuclear division; mitotic cell cycle checkpoint; cell cycle; cell division
16811638	2.22	3e-06	0.000213	SEMA7A	semaphorin 7A, GPI membrane anchor (John Milton Hagen blood group); Semaphorin-7A	osteoblast differentiation; inflammatory response; immune response; integrin-mediated signaling pathway; axon guidance; positive regulation of axon extension; regulation of inflammatory response; positive regulation of macrophage cytokine production; positive regulation of ERK1 and ERK2 cascade; multicellular organismal development; nervous system development; cell differentiation
16906534	2.22	8e-06	0.000434	STAT1	signal transducer and activator of transcription 1, 91kDa
16702685	2.22	2.6e-05	0.001015	SUV39H2	suppressor of variegation 3-9 homolog 2 (Drosophila)
16854904	2.22	0.000282	0.005915	PSTPIP2	proline-serine-threonine phosphatase interacting protein 2
16799426	2.21	2.21e-09	9.12e-07	BUB1B; PAK6; RP11-133K1.2	BUB1 mitotic checkpoint serine/threonine kinase B; budding uninhibited by benzimidazoles 1 homolog beta (yeast); p21 protein (Cdc42/Rac)-activated kinase 6; novel protein
16911212	2.21	1e-06	9.5e-05	MCM8	minichromosome maintenance complex component 8
17016372	2.21	9e-06	0.00046	HIST1H1C	histone cluster 1, H1c	nucleosome assembly; nucleosome positioning
16963113	2.21	2.3e-05	0.000909	APOD	apolipoprotein D
16857136	2.21	4e-05	0.001362	EBI3	Epstein-Barr virus induced 3	humoral immune response; cytokine-mediated signaling pathway; T-helper 1 type immune response; positive regulation of interferon-gamma biosynthetic process; positive regulation of alpha-beta T cell proliferation
16883194	2.21	4.1e-05	0.001387	AC159540.1; LOC100506123	novel transcript; uncharacterized LOC100506123
17021901	2.21	4.4e-05	0.001464	FAXC	failed axon connections homolog (Drosophila)
17005001	2.21	9.2e-05	0.00255	CD83	CD83 molecule	defense response; humoral immune response; signal transduction; response to organic cyclic compound; negative regulation of interleukin-4 production; positive regulation of interleukin-10 production; positive regulation of interleukin-2 production; positive regulation of CD4-positive, alpha-beta T cell differentiation
16740282	2.2	1.73e-09	7.52e-07	CDCA5	cell division cycle associated 5	G1/S transition of mitotic cell cycle; mitotic cell cycle; double-strand break repair; mitotic sister chromatid cohesion; mitotic nuclear division; mitotic chromosome condensation; mitotic metaphase plate congression; mitotic interphase; regulation of cohesin localization to chromatin; cell cycle; cell division
16759202	2.2	2.34e-07	3.4e-05	RAN	RAN, member RAS oncogene family
16856326	2.2	7.49e-07	7.7e-05	WDR18	WD repeat domain 18	multicellular organismal development
16769552	2.2	4e-06	0.000244	RP11-474B16.1	novel transcript, antisense to C12orf75
16779792	2.2	4e-06	0.000276	TBC1D4	TBC1 domain family, member 4	vesicle-mediated transport; negative regulation of vesicle fusion; positive regulation of Rab GTPase activity; cellular response to insulin stimulus; membrane organization; regulation of Rab GTPase activity; positive regulation of GTPase activity
17043355	2.19	2e-06	0.000175	AIMP2	aminoacyl tRNA synthetase complex-interacting multifunctional protein 2	tRNA aminoacylation for protein translation; apoptotic process; negative regulation of cell proliferation; gene expression; positive regulation of protein ubiquitination; Type II pneumocyte differentiation; translation; multicellular organismal development; cell differentiation
17117588	2.19	3e-06	0.000203	RP11-669B18.1	RAN binding protein 1 (RANBP1) pseudogene
16878137	2.19	5e-06	0.000292	CAD	carbamoyl-phosphate synthetase 2, aspartate transcarbamylase, and dihydroorotase	pyrimidine nucleobase metabolic process; 'de novo' pyrimidine nucleobase biosynthetic process; UTP biosynthetic process; glutamine metabolic process; glutamine catabolic process; female pregnancy; lactation; embryo development; response to amine; drug metabolic process; peptidyl-threonine phosphorylation; response to caffeine; organ regeneration; response to testosterone; cellular response to dru…
16703478	2.19	7e-06	0.000378	MASTL	microtubule associated serine/threonine kinase-like	G2/M transition of mitotic cell cycle; mitotic cell cycle; protein phosphorylation; cellular response to DNA damage stimulus; mitotic nuclear division; negative regulation of protein phosphatase type 2A activity; regulation of cell cycle; cell cycle; phosphorylation; cell division
17010941	2.19	0.000489	0.008993	PM20D2; RP11-63L7.4	peptidase M20 domain containing 2; novel protein similar to putative aminohydrolase	metabolic process
16714597	2.18	1.39e-09	6.39e-07	CCDC6	coiled-coil domain containing 6	biological_process
16962493	2.18	3.95e-08	9e-06	RFC4	replication factor C (activator 1) 4, 37kDa	mitotic cell cycle; telomere maintenance via recombination; telomere maintenance; DNA replication; DNA strand elongation involved in DNA replication; DNA repair; transcription-coupled nucleotide-excision repair; nucleotide-excision repair; nucleotide-excision repair, DNA gap filling; telomere maintenance via semi-conservative replication; phosphatidylinositol-mediated signaling; metabolic process
17005396	2.18	8.52e-07	8.4e-05	GMNN	geminin, DNA replication inhibitor	mitotic cell cycle; protein complex assembly; negative regulation of DNA replication; organ morphogenesis; negative regulation of cell cycle; negative regulation of transcription, DNA-templated; regulation of DNA replication; cell cycle
16767851	2.18	8.7e-07	8.5e-05	E2F7	E2F transcription factor 7
17111251	2.18	1e-06	0.000111	HSD17B10	hydroxysteroid (17-beta) dehydrogenase 10	lipid metabolic process; tRNA processing; branched-chain amino acid catabolic process; cellular nitrogen compound metabolic process; small molecule metabolic process; oxidation-reduction process; metabolic process
16813342	2.17	1.1e-08	3e-06	PRC1	protein regulator of cytokinesis 1	mitotic spindle elongation; cytokinesis; microtubule cytoskeleton organization; cell cycle; cell division
17079220	2.17	3.1e-08	7e-06	RAD54B; FSBP	RAD54 homolog B (S. cerevisiae); fibrinogen silencer binding protein	double-strand break repair via homologous recombination; ATP catabolic process; mitotic recombination; reciprocal meiotic recombination; DNA duplex unwinding; transcription, DNA-templated; regulation of transcription, DNA-templated; DNA repair; cellular response to DNA damage stimulus; metabolic process
16664118	2.17	1.02e-07	1.8e-05	NASP	nuclear autoantigenic sperm protein (histone-binding)	blastocyst development; DNA replication; DNA replication-dependent nucleosome assembly; DNA replication-independent nucleosome assembly; cell cycle; cell proliferation; protein transport; histone exchange; transport
17115394	2.17	1.88e-07	2.9e-05	HCFC1	host cell factor C1; host cell factor C1 (VP16-accessory protein)	negative regulation of transcription from RNA polymerase II promoter; chromatin organization; regulation of transcription, DNA-templated; transcription from RNA polymerase II promoter; cell cycle; positive regulation of gene expression; release from viral latency; regulation of protein complex assembly; histone H4-K5 acetylation; histone H4-K8 acetylation; histone H4-K16 acetylation; positive reg…
16692724	2.16	3.08e-07	4.2e-05	ANP32E	acidic (leucine-rich) nuclear phosphoprotein 32 family, member E	negative regulation of catalytic activity; histone exchange; chromatin modification
16774053	2.16	0.000353	0.007016	CCNA1	cyclin A1	regulation of cyclin-dependent protein serine/threonine kinase activity; G1/S transition of mitotic cell cycle; regulation of transcription involved in G1/S transition of mitotic cell cycle; G2/M transition of mitotic cell cycle; mitotic cell cycle; mitotic nuclear division; male meiosis I; spermatogenesis; regulation of G2/M transition of mitotic cell cycle; cell cycle; cell division; regulation…
16811372	2.15	4.88e-07	5.8e-05	PKM	pyruvate kinase, muscle
16738023	2.15	2.6e-05	0.000995	PSMC3	proteasome (prosome, macropain) 26S subunit, ATPase, 3
17072225	2.14	7.23e-07	7.6e-05	MTBP	MDM2 binding protein; Mdm2, transformed 3T3 cell double minute 2, p53 binding protein (mouse) binding protein, 104kDa	cell cycle arrest; traversing start control point of mitotic cell cycle; negative regulation of cell proliferation; cell cycle; protein localization to kinetochore; mitotic spindle checkpoint
17016503	2.14	1.6e-05	0.000723	HIST1H3I	histone cluster 1, H3i	chromatin organization; nucleosome assembly; DNA replication-dependent nucleosome assembly; blood coagulation; regulation of gene silencing; S phase
16783836	2.14	2.1e-05	0.000859	FANCM	Fanconi anemia, complementation group M	resolution of meiotic recombination intermediates; DNA repair; replication fork processing; nucleic acid phosphodiester bond hydrolysis; DNA metabolic process; cellular response to DNA damage stimulus
17044442	2.14	0.000453	0.008526	SNX10	sorting nexin 10	intracellular protein transport; endosome organization; osteoclast differentiation; cilium assembly; protein localization to cilium; protein localization to centrosome; transport; protein transport; cell projection organization; cell communication
16716846	2.13	5.57e-08	1.2e-05	ALDH18A1	aldehyde dehydrogenase 18 family, member A1	glutamate metabolic process; proline biosynthetic process; ornithine biosynthetic process; cellular amino acid biosynthetic process; phosphorylation; citrulline biosynthetic process; cellular nitrogen compound metabolic process; small molecule metabolic process; oxidation-reduction process; L-proline biosynthetic process; metabolic process
17087716	2.13	1.35e-07	2.3e-05	SMC2	structural maintenance of chromosomes 2	mitotic cell cycle; mitotic chromosome condensation; meiotic chromosome condensation; meiotic chromosome segregation; kinetochore organization; cell cycle; mitotic nuclear division; chromosome condensation; chromosome organization; cell division; DNA repair; DNA recombination; sister chromatid cohesion
16756334	2.13	7e-06	0.000366	POLR3B	polymerase (RNA) III (DNA directed) polypeptide B	transcription from RNA polymerase III promoter; transcription elongation from RNA polymerase III promoter; termination of RNA polymerase III transcription; gene expression; positive regulation of type I interferon production; positive regulation of interferon-beta production; innate immune response; positive regulation of innate immune response; defense response to virus; immune system process; t…
16697995	2.13	3e-05	0.001123	PTPN7	protein tyrosine phosphatase, non-receptor type 7	protein dephosphorylation; peptidyl-tyrosine dephosphorylation; dephosphorylation
16722603	2.12	1.2e-07	2.1e-05	LDHA	lactate dehydrogenase A	pyruvate metabolic process; glycolytic process; substantia nigra development; cellular response to extracellular stimulus; cellular metabolic process; cellular carbohydrate metabolic process; small molecule metabolic process; oxidation-reduction process; carbohydrate metabolic process
16858823	2.12	8.43e-07	8.4e-05	NACC1	nucleus accumbens associated 1, BEN and BTB (POZ) domain containing	transcription, DNA-templated; positive regulation of cell proliferation; negative regulation of transcription, DNA-templated; protein homooligomerization; regulation of transcription, DNA-templated
17125788	2.12	9.75e-07	9.3e-05	HIST1H2BN; HIST1H2AK	histone cluster 1, H2bn; histone cluster 1, H2ak	chromatin organization; nucleosome assembly; biological_process
16729557	2.12	4e-06	0.000238	DDIAS; C11orf82	DNA damage-induced apoptosis suppressor; chromosome 11 open reading frame 82	apoptotic process; cellular response to DNA damage stimulus; spermatid development; hemopoiesis; cellular response to UV; cellular response to cytokine stimulus; cellular response to hydroperoxide; cellular response to gamma radiation; mitotic cell cycle arrest; negative regulation of fibroblast apoptotic process; cell cycle; cell cycle arrest
16670114	2.12	6e-06	0.000332	BCL9	B-cell CLL/lymphoma 9	myotube differentiation involved in skeletal muscle regeneration; regulation of transforming growth factor beta receptor signaling pathway; somatic stem cell maintenance; skeletal muscle cell differentiation; positive regulation of transcription from RNA polymerase II promoter; canonical Wnt signaling pathway; Wnt signaling pathway
16979060	2.12	7e-06	0.000379	ZGRF1; C4orf21	zinc finger, GRF-type containing 1; chromosome 4 open reading frame 21
16872131	2.11	6.88e-10	3.57e-07	SARS2; CTC-360G5.8	seryl-tRNA synthetase 2, mitochondrial; novel protein	tRNA aminoacylation for protein translation; seryl-tRNA aminoacylation; gene expression; selenocysteinyl-tRNA(Sec) biosynthetic process; translation; protein catabolic process
17093397	2.11	5e-06	0.000311	KIF24	kinesin family member 24	microtubule-based movement; microtubule depolymerization; metabolic process; cilium assembly; cell projection organization
16836131	2.11	1.3e-05	0.000612	NME1; NME1-NME2; NME2	NME/NM23 nucleoside diphosphate kinase 1; NME1-NME2 readthrough; NME/NM23 nucleoside diphosphate kinase 2; non-metastatic cells 1, protein (NM23A) expressed in; non-metastatic cells 2, protein (NM23B) expressed in
17027784	2.11	0.000157	0.00379	LTA	lymphotoxin alpha; lymphotoxin alpha (TNF superfamily, member 1)
16985614	2.1	5e-06	0.000279	CENPH	centromere protein H	mitotic cell cycle; nucleosome assembly; centromere-specific nucleosome assembly; kinetochore assembly; kinetochore organization
16676983	2.1	1.7e-05	0.000753	G0S2	G0/G1 switch 2; G0/G1switch 2	cellular lipid metabolic process; small molecule metabolic process; extrinsic apoptotic signaling pathway; positive regulation of extrinsic apoptotic signaling pathway; apoptotic process
17025697	2.1	0.000124	0.003174	MIR3939	microRNA 3939
16963519	2.08	3.59e-07	4.7e-05	BDH1	3-hydroxybutyrate dehydrogenase, type 1
17124274	2.08	7.8e-05	0.002263	SMS; RP11-134K13.2; RP11-312J18.5; RP11-447H19.3	spermine synthase; spermine synthase (SMS) pseudogene	methionine metabolic process; polyamine metabolic process; spermine biosynthetic process; cellular nitrogen compound metabolic process; small molecule metabolic process; polyamine biosynthetic process
16671503	2.07	4.26e-07	5.2e-05	CKS1B	CDC28 protein kinase regulatory subunit 1B	regulation of cyclin-dependent protein serine/threonine kinase activity; G1/S transition of mitotic cell cycle; mitotic cell cycle; cell proliferation; cell division; cell cycle; phosphorylation; regulation of protein kinase activity
17111219	2.07	5.21e-07	6.1e-05	SMC1A	structural maintenance of chromosomes 1A	mitotic sister chromatid segregation; mitotic cell cycle; mRNA splicing, via spliceosome; DNA repair; mitotic spindle organization; sister chromatid cohesion; mitotic sister chromatid cohesion; mitotic cell cycle checkpoint; meiotic nuclear division; RNA splicing; response to radiation; gene expression; stem cell maintenance; negative regulation of DNA endoreduplication; signal transduction in re…
16820537	2.07	4.3e-05	0.001447	CIRH1A	cirrhosis, autosomal recessive 1A (cirhin)	transcription, DNA-templated; regulation of transcription, DNA-templated; maturation of SSU-rRNA; rRNA processing; biological_process
17122150	2.06	2.79e-07	3.9e-05	RPS9; CTB-33G10.1; EHD2; RP11-12M9.3	ribosomal protein S9; ribosomal protein S9 (RPS9) pseudogene; EH-domain containing 2
16669212	2.06	9.97e-07	9.4e-05	TTF2	transcription termination factor, RNA polymerase II	ATP catabolic process; DNA-templated transcription, termination; regulation of transcription, DNA-templated; termination of RNA polymerase II transcription; mRNA processing; RNA splicing; transcription, DNA-templated; metabolic process
16858714	2.06	1.3e-05	0.000603	RNASEH2A	ribonuclease H2, subunit A	DNA replication; mismatch repair; RNA catabolic process; RNA phosphodiester bond hydrolysis; RNA phosphodiester bond hydrolysis, endonucleolytic; RNA metabolic process; nucleic acid phosphodiester bond hydrolysis
17100614	2.06	2.3e-05	0.00091
16878699	2.05	6.38e-10	3.46e-07	LCLAT1	lysocardiolipin acyltransferase 1	phospholipid metabolic process; phosphatidic acid biosynthetic process; multicellular organismal development; CDP-diacylglycerol biosynthetic process; triglyceride biosynthetic process; cardiolipin acyl-chain remodeling; cellular lipid metabolic process; small molecule metabolic process; glycerophospholipid biosynthetic process; lipid metabolic process; metabolic process; phospholipid biosyntheti…
17000439	2.05	7.75e-09	2e-06	CDC25C	cell division cycle 25C; cell division cycle 25 homolog C (S. pombe)
17097914	2.05	3.01e-08	7e-06	PHF19	PHD finger protein 19	negative regulation of transcription from RNA polymerase II promoter; transcription, DNA-templated; chromatin modification; stem cell maintenance; positive regulation of histone H3-K27 methylation; regulation of transcription, DNA-templated; stem cell differentiation
17093724	2.05	3.16e-07	4.3e-05	ARHGEF39	Rho guanine nucleotide exchange factor (GEF) 39	positive regulation of cell migration; regulation of Rho GTPase activity; positive regulation of Rho GTPase activity; regulation of Rho protein signal transduction; positive regulation of GTPase activity
17064105	2.05	3.7e-07	4.7e-05	EZH2	enhancer of zeste 2 polycomb repressive complex 2 subunit; enhancer of zeste homolog 2 (Drosophila)
16723944	2.05	5.24e-07	6.1e-05	ALKBH3	alkB, alkylation repair homolog 3 (E. coli)	DNA repair; DNA dealkylation involved in DNA repair; cell proliferation; oxidative single-stranded DNA demethylation; cellular response to DNA damage stimulus; oxidation-reduction process; DNA demethylation
16773583	2.05	1e-06	0.000102	POMP	proteasome maturation protein	proteasome assembly
16851121	2.05	1e-06	0.000111	SEH1L	SEH1-like (S. cerevisiae)
16753923	2.05	4e-06	0.000241	YEATS4	YEATS domain containing 4	chromatin organization; transcription, DNA-templated; mitotic nuclear division; regulation of growth; histone H4 acetylation; histone H2A acetylation; positive regulation of transcription, DNA-templated; regulation of transcription, DNA-templated; chromatin modification
16983172	2.05	7.1e-05	0.002127	CCT5	chaperonin containing TCP1, subunit 5 (epsilon)	protein folding; binding of sperm to zona pellucida; response to virus; cellular protein metabolic process; 'de novo' posttranslational protein folding
16856257	2.04	1.46e-10	1.12e-07	PTBP1; MIR4745	polypyrimidine tract binding protein 1; microRNA 4745	alternative mRNA splicing, via spliceosome; regulation of alternative mRNA splicing, via spliceosome; mRNA splicing, via spliceosome; mRNA processing; RNA splicing; gene expression; negative regulation of RNA splicing; negative regulation of mRNA splicing, via spliceosome; negative regulation of muscle cell differentiation
16856946	2.04	1.1e-05	0.000533	NFIC	nuclear factor I/C (CCAAT-binding transcription factor)	negative regulation of transcription from RNA polymerase II promoter; DNA replication; transcription from RNA polymerase II promoter; odontogenesis of dentin-containing tooth; positive regulation of transcription from RNA polymerase II promoter; transcription, DNA-templated; regulation of transcription, DNA-templated; negative regulation of transcription, DNA-templated; transforming growth factor…
17072601	2.04	0.000142	0.003528	TRIB1	tribbles pseudokinase 1; tribbles homolog 1 (Drosophila)
16849982	2.03	2.83e-09	1e-06	ALYREF	Aly/REF export factor	regulation of DNA recombination; mRNA splicing, via spliceosome; osteoblast differentiation; transcription from RNA polymerase II promoter; termination of RNA polymerase II transcription; mRNA export from nucleus; RNA splicing; gene expression; mRNA 3'-end processing; replication fork processing; positive regulation of DNA-templated transcription, elongation; viral mRNA export from host cell nucl…
16863946	2.03	8.86e-09	3e-06	RUVBL2	RuvB-like AAA ATPase 2; RuvB-like 2 (E. coli)
16708249	2.03	2e-05	0.000822	SCD	stearoyl-CoA desaturase (delta-9-desaturase)	fatty acid biosynthetic process; oxidation-reduction process; lipid metabolic process; fatty acid metabolic process
17112339	2.03	0.000144	0.003568	TAF9B	TAF9B RNA polymerase II, TATA box binding protein (TBP)-associated factor, 31kDa	negative regulation of transcription from RNA polymerase II promoter; DNA-templated transcription, initiation; programmed cell death; response to organic cyclic compound; positive regulation of cell growth; negative regulation of apoptotic process; protein stabilization; negative regulation of intrinsic apoptotic signaling pathway in response to DNA damage by p53 class mediator; transcription, DN…
17011694	2.03	0.000224	0.004979	RPF2	ribosome production factor 2 homolog (S. cerevisiae)
16781516	2.02	1.17e-07	2e-05	APEX1	APEX nuclease (multifunctional DNA repair enzyme) 1
16676526	2.02	6e-06	0.000332
16732037	2.02	2.5e-05	0.000965	CXCR5	chemokine (C-X-C motif) receptor 5	cellular component movement; chemotaxis; immune response; G-protein coupled receptor signaling pathway; positive regulation of cytokinesis; B cell activation; lymph node development; chemokine-mediated signaling pathway; signal transduction
16796694	2.01	5.61e-07	6.4e-05	WARS	tryptophanyl-tRNA synthetase	angiogenesis; translation; tRNA aminoacylation for protein translation; tryptophanyl-tRNA aminoacylation; negative regulation of cell proliferation; gene expression; regulation of angiogenesis; metabolic process
16775324	2.01	4.8e-05	0.001584	BORA	bora, aurora kinase A activator	G2/M transition of mitotic cell cycle; mitotic cell cycle; mitotic nuclear division; regulation of mitosis; regulation of protein localization; regulation of mitotic spindle organization; cell cycle; cell division
17118690	-2.01	7e-06	0.000378	SNORA61; SNHG12; SNORA44; SNORA16A	small nucleolar RNA, H/ACA box 61; small nucleolar RNA host gene 12 (non-protein coding); small nucleolar RNA, H/ACA box 44; small nucleolar RNA, H/ACA box 16A
16872189	-2.01	2.5e-05	0.000965	LRFN1	leucine rich repeat and fibronectin type III domain containing 1
16839425	-2.01	2.5e-05	0.000971	SLC43A2	solute carrier family 43 (amino acid system L transporter), member 2; solute carrier family 43, member 2	ion transport; amino acid transport; transmembrane transport; L-alpha-amino acid transmembrane transport; transport; L-amino acid transport
16825638	-2.01	3.9e-05	0.001359	YPEL3	yippee-like 3 (Drosophila)
16772172	-2.01	4.2e-05	0.001431	UBC	ubiquitin C	G1/S transition of mitotic cell cycle; G2/M transition of mitotic cell cycle; negative regulation of transcription from RNA polymerase II promoter; activation of MAPK activity; protein polyubiquitination; mitotic cell cycle; toll-like receptor signaling pathway; antigen processing and presentation of peptide antigen via MHC class I; antigen processing and presentation of exogenous peptide antigen…
16677254	-2.01	0.000544	0.009791	SNORA16B	small nucleolar RNA, H/ACA box 16B
16896744	-2.02	2.2e-05	0.000877	SOS1-IT1	SOS1 intronic transcript 1 (non-protein coding); putative novel transcript
16923239	-2.02	0.000303	0.006252	PDE9A	phosphodiesterase 9A
17119388	-2.03	3.2e-07	4.3e-05	RPS3A; SNORD73A	ribosomal protein S3A; small nucleolar RNA, C/D box 73A	nuclear-transcribed mRNA catabolic process, nonsense-mediated decay; cytoplasmic translation; translation; translational initiation; translational elongation; translational termination; SRP-dependent cotranslational protein targeting to membrane; gene expression; viral process; RNA metabolic process; mRNA metabolic process; viral life cycle; viral transcription; cell differentiation; negative reg…
16862656	-2.03	1.6e-05	0.00072	CTC-378H22.2	novel transcript, antisense to POU2F2
16782058	-2.03	0.000341	0.006833	TRAJ33; YME1L1	T cell receptor alpha joining 33; YME1-like 1 ATPase	misfolded or incompletely synthesized protein catabolic process; mitochondrion organization; cell proliferation; T cell costimulation; regulation of immune response; T cell receptor signaling pathway; immune response; proteolysis
17007475	-2.04	1.08e-07	1.9e-05	PHF1	PHD finger protein 1
16765404	-2.04	4.1e-05	0.001384	CALCOCO1	calcium binding and coiled-coil domain 1	transcription, DNA-templated; signal transduction; Wnt signaling pathway; intracellular steroid hormone receptor signaling pathway; positive regulation of transcription, DNA-templated; positive regulation of transcription from RNA polymerase II promoter
17119482	-2.04	0.000112	0.002926	SNORD50B; SNORD50A; SNHG5	small nucleolar RNA, C/D box 50B; small nucleolar RNA, C/D box 50A; small nucleolar RNA host gene 5 (non-protein coding)
16798069	-2.04	0.000308	0.006318	SNURF; IPW; SNORD107; PWARSN; SNORD116-4; SNORD116-22; SNORD115-7; SNORD115-13; SNORD115-26; SNORD116-28; LOC101930404; SNRPN; SNHG14	SNRPN upstream reading frame; imprinted in Prader-Willi syndrome (non-protein coding); small nucleolar RNA, C/D box 107; Prader Willi/Angelman region RNA, SNRPN neighbor; small nucleolar RNA, C/D box 116-4; small nucleolar RNA, C/D box 116-22; small nucleolar RNA, C/D box 115-7; small nucleolar RNA, C/D box 115-13; small nucleolar RNA, C/D box 115-26; small nucleolar RNA, C/D box 116-28; uncharac…	biological_process; RNA splicing; response to hormone
16730104	-2.05	6.81e-07	7.2e-05	SCARNA9; SCARNA9L	small Cajal body-specific RNA 9; small Cajal body-specific RNA 9-like
16721759	-2.05	0.000119	0.003081	TMEM9B-AS1	TMEM9B antisense RNA 1
16876139	-2.06	3.84e-07	4.9e-05	LOC100506634; CTD-2619J13.14	hepatocellular carcinoma-associated antigen HCA25a; novel transcript
16704182	-2.06	9e-06	0.000455	CSGALNACT2	chondroitin sulfate N-acetylgalactosaminyltransferase 2	carbohydrate metabolic process; proteoglycan biosynthetic process; glycosaminoglycan metabolic process; chondroitin sulfate metabolic process; chondroitin sulfate biosynthetic process; small molecule metabolic process; chondroitin sulfate proteoglycan biosynthetic process; dermatan sulfate proteoglycan biosynthetic process; dermatan sulfate proteoglycan biosynthetic process, polysaccharide chain …
16782118	-2.06	0.000356	0.007064	TRAJ2	T cell receptor alpha joining 2 (non-functional)
17064197	-2.07	6.17e-08	1.2e-05	ZNF767P; ZNF767	zinc finger family member 767, pseudogene; zinc finger family member 767 (pseudogene)	regulation of transcription, DNA-templated
16938061	-2.07	6.56e-07	7e-05	CAPN7	calpain 7	positive regulation of epithelial cell migration; self proteolysis; proteolysis
16917004	-2.07	9.15e-07	8.9e-05	GPCPD1	glycerophosphocholine phosphodiesterase GDE1 homolog (S. cerevisiae)	glycerol metabolic process; phospholipid metabolic process; small molecule metabolic process; glycerophospholipid biosynthetic process; lipid metabolic process
16742647	-2.07	8.7e-05	0.002458	GAB2	GRB2-associated binding protein 2	transmembrane receptor protein tyrosine kinase signaling pathway; positive regulation of cell proliferation; positive regulation of signal transduction; osteoclast differentiation; Fc-epsilon receptor signaling pathway; positive regulation of mast cell degranulation; innate immune response; phosphatidylinositol-mediated signaling; integrin-mediated signaling pathway; cell migration
16782098	-2.07	0.000137	0.003433	TRAJ12; YME1L1	T cell receptor alpha joining 12; YME1-like 1 ATPase	misfolded or incompletely synthesized protein catabolic process; mitochondrion organization; cell proliferation; T cell costimulation; regulation of immune response; T cell receptor signaling pathway; immune response; proteolysis
16667662	-2.09	3.14e-07	4.2e-05	CDC14A	cell division cycle 14A; CDC14 cell division cycle 14 homolog A (S. cerevisiae)	cell cycle; cell proliferation; peptidyl-tyrosine dephosphorylation; cell division; protein dephosphorylation; dephosphorylation
16993494	-2.09	1e-05	0.000482	CTB-129O4.1	novel transcript
16696373	-2.1	8.86e-07	8.6e-05	VAMP4	vesicle-associated membrane protein 4	exocytosis; endocytosis; vesicle fusion; SNARE complex assembly; regulation of Golgi to plasma membrane protein transport; Golgi to plasma membrane protein transport; vesicle-mediated transport
16834615	-2.1	1e-05	0.000484
16782092	-2.1	3e-05	0.001103
17018636	-2.1	3.5e-05	0.001234	STK38	serine/threonine kinase 38	cellular protein modification process; protein phosphorylation; intracellular signal transduction; negative regulation of MAP kinase activity; phosphorylation
16782120	-2.1	6.1e-05	0.001876	TRAJ1	T cell receptor alpha joining 1 (non-functional)
16941109	-2.1	8.8e-05	0.002483	RP11-804H8.6	TEC
16953991	-2.11	8.23e-07	8.2e-05	LAMB2P1; RP11-694I15.7	laminin, beta 2 pseudogene 1; laminin, beta 1, pseudogene.
16659904	-2.11	5e-06	0.000308	RP4-798A10.2	novel transcript
16744774	-2.12	1.7e-05	0.000735	LOC100652768	uncharacterized LOC100652768
17012848	-2.12	2.5e-05	0.000979	LINC00271	long intergenic non-protein coding RNA 271
16830573	-2.13	4.6e-07	5.6e-05	SNORA48; EIF4A1; SNORA67; SNORD10	small nucleolar RNA, H/ACA box 48; eukaryotic translation initiation factor 4A1; small nucleolar RNA, H/ACA box 67; small nucleolar RNA, C/D box 10; eukaryotic translation initiation factor 4A, isoform 1	nuclear-transcribed mRNA catabolic process, deadenylation-dependent decay; nuclear-transcribed mRNA poly(A) tail shortening; ATP catabolic process; translation; translational initiation; gene expression; viral process; RNA metabolic process; mRNA metabolic process; cytokine-mediated signaling pathway; organ regeneration; cellular protein metabolic process; metabolic process
16828325	-2.13	2e-05	0.000819
16671325	-2.14	8e-06	0.00043	RPS27	ribosomal protein S27	nuclear-transcribed mRNA catabolic process, nonsense-mediated decay; mitotic cell cycle; translation; translational initiation; translational elongation; translational termination; SRP-dependent cotranslational protein targeting to membrane; cell proliferation; gene expression; viral process; RNA metabolic process; mRNA metabolic process; viral life cycle; viral transcription; cellular protein me…
16782088	-2.14	0.000247	0.005387	TRAJ18; YME1L1; TRAV12-2	T cell receptor alpha joining 18; YME1-like 1 ATPase; T cell receptor alpha variable 12-2	misfolded or incompletely synthesized protein catabolic process; mitochondrion organization; cell proliferation; T cell costimulation; regulation of immune response; T cell receptor signaling pathway; immune response; proteolysis
17022384	-2.15	1.86e-07	2.9e-05	RNU6-653P	RNA, U6 small nuclear 653, pseudogene
16749365	-2.15	1e-06	0.00012	FGFR1OP2	FGFR1 oncogene partner 2	wound healing; response to wounding
17087480	-2.15	2e-06	0.000152	TGFBR1	transforming growth factor, beta receptor 1
16725908	-2.15	4e-06	0.000246	SNORA57; METTL12	small nucleolar RNA, H/ACA box 57; methyltransferase like 12	methylation
16782086	-2.15	0.000273	0.005756	TRAJ19	T cell receptor alpha joining 19 (non-functional)
16737102	-2.15	0.000521	0.009471	TPT1-AS1; RP1-65P5.3	TPT1 antisense RNA 1; novel transcript
16840318	-2.16	0.000112	0.002919	LOC728392; NLRP1	uncharacterized LOC728392; NLR family, pyrin domain containing 1	apoptotic process; activation of cysteine-type endopeptidase activity involved in apoptotic process; response to muramyl dipeptide; nucleotide-binding domain, leucine rich repeat containing receptor signaling pathway; defense response to bacterium; innate immune response; positive regulation of interleukin-1 beta secretion; regulation of inflammatory response; neuron apoptotic process; defense re…
17063977	-2.17	2.4e-05	0.000936	LOC154761; RP11-61L23.2	family with sequence similarity 115, member C pseudogene; family with sequence similarity 115, member C (FAM115C) pseudogene
16689182	-2.18	1.46e-07	2.4e-05	ODF2L	outer dense fiber of sperm tails 2-like
16889452	-2.18	2e-06	0.000135
17005797	-2.18	8e-06	0.0004	MIR3143	microRNA 3143
16689020	-2.18	2.2e-05	0.000888	MCOLN3	mucolipin 3	locomotory behavior; ion transmembrane transport; auditory receptor cell differentiation; transmembrane transport; calcium ion transmembrane transport; transport; ion transport
16913572	-2.18	5.2e-05	0.001658	SNORA60	small nucleolar RNA, H/ACA box 60
16829777	-2.18	0.00019	0.004418
16948572	-2.19	7.74e-07	7.9e-05	KLHL24	kelch-like family member 24; kelch-like 24 (Drosophila)
17119258	-2.19	4.6e-05	0.001532	SNORD110; NOP56; SNORD57; SNORD86; MIR1292	small nucleolar RNA, C/D box 110; NOP56 ribonucleoprotein; small nucleolar RNA, C/D box 57; small nucleolar RNA, C/D box 86; microRNA 1292; NOP56 ribonucleoprotein homolog (yeast)	rRNA processing; cell death; ribosome biogenesis
17014186	-2.2	1.48e-09	6.69e-07	TMEM181	transmembrane protein 181	pathogenesis
16768438	-2.21	1.3e-08	4e-06	BTG1; C12orf79	B-cell translocation gene 1, anti-proliferative; chromosome 12 open reading frame 79; novel protein	regulation of transcription, DNA-templated; negative regulation of cell proliferation; cell migration; negative regulation of cell growth; positive regulation of endothelial cell differentiation; positive regulation of myoblast differentiation; positive regulation of angiogenesis; positive regulation of fibroblast apoptotic process
16798050	-2.21	4e-06	0.000238	PWARSN; IPW; SNORD107; SNORD116-4; SNORD116-22; SNORD115-7; SNORD115-13; SNORD115-26; SNORD116-28; LOC101930404; SNRPN; SNHG14	Prader Willi/Angelman region RNA, SNRPN neighbor; imprinted in Prader-Willi syndrome (non-protein coding); small nucleolar RNA, C/D box 107; small nucleolar RNA, C/D box 116-4; small nucleolar RNA, C/D box 116-22; small nucleolar RNA, C/D box 115-7; small nucleolar RNA, C/D box 115-13; small nucleolar RNA, C/D box 115-26; small nucleolar RNA, C/D box 116-28; uncharacterized LOC101930404; small nu…	RNA splicing; response to hormone; biological_process
17012711	-2.21	1.4e-05	0.000643	SNORA33	small nucleolar RNA, H/ACA box 33
16980972	-2.21	2.1e-05	0.00086
16912360	-2.21	3.9e-05	0.001359	RNU6-384P	RNA, U6 small nuclear 384, pseudogene
16938271	-2.22	4.7e-05	0.001551	KAT2B	K(lysine) acetyltransferase 2B	chromatin organization; chromatin remodeling; transcription from RNA polymerase I promoter; transcription initiation from RNA polymerase I promoter; transcription initiation from RNA polymerase II promoter; protein acetylation; cell cycle arrest; Notch signaling pathway; negative regulation of cell proliferation; gene expression; regulation of protein ADP-ribosylation; viral process; N-terminal p…
17041368	-2.23	6.1e-08	1.2e-05	PHF1	PHD finger protein 1
16666437	-2.23	4e-06	0.000239	DNAJB4	DnaJ (Hsp40) homolog, subfamily B, member 4	protein folding; response to unfolded protein; response to heat; response to stress
16911923	-2.23	6e-06	0.000321	KIZ; PLK1S1	kizuna centrosomal protein; polo-like kinase 1 substrate 1	spindle organization
17065519	-2.23	6e-06	0.000324
16836315	-2.24	1.93e-08	5e-06	DGKE	diacylglycerol kinase, epsilon 64kDa	protein kinase C-activating G-protein coupled receptor signaling pathway; blood coagulation; phospholipid biosynthetic process; phosphorylation; platelet activation; intracellular signal transduction; metabolic process
16844218	-2.24	3e-06	0.000204	GSDMB	gasdermin B
16676764	-2.24	6e-06	0.000332	CD55	CD55 molecule, decay accelerating factor for complement (Cromer blood group)
16947603	-2.24	1.6e-05	0.000724	MIR15B	microRNA 15b
16678516	-2.24	3.1e-05	0.001137	RNA5SP19	RNA, 5S ribosomal pseudogene 19
17001846	-2.24	6.4e-05	0.001953	CCDC69	coiled-coil domain containing 69
16725901	-2.25	2.5e-05	0.000968	SNORA57; METTL12	small nucleolar RNA, H/ACA box 57; methyltransferase like 12	methylation; metabolic process
17061125	-2.25	0.000107	0.002835	RASA4; RASA4B; RP11-514P8.6; RP11-514P8.8	RAS p21 protein activator 4; RAS p21 protein activator 4B; novel protein, UPK3BL-RASA4 readthrough; novel transcript, readthrough between POLR2J3-RASA4B	positive regulation of Ras GTPase activity; intracellular signal transduction; negative regulation of Ras protein signal transduction; signal transduction; regulation of small GTPase mediated signal transduction; positive regulation of GTPase activity
16840321	-2.26	1.7e-05	0.000736	NLRP1	NLR family, pyrin domain containing 1
16837061	-2.26	0.000105	0.002797	SNORD104	small nucleolar RNA, C/D box 104
16934780	-2.26	0.000181	0.004263
16919225	-2.27	9.7e-05	0.002636	SNORA71A	small nucleolar RNA, H/ACA box 71A
16911132	-2.27	0.000158	0.003827	PRNP	prion protein
17018993	-2.28	7.46e-07	7.7e-05	OARD1	O-acyl-ADP-ribose deacylase 1	purine nucleoside metabolic process
16914741	-2.28	0.000183	0.004294	SNORD12C	small nucleolar RNA, C/D box 12C
16961947	-2.28	0.000205	0.004672	RNA5SP150	RNA, 5S ribosomal pseudogene 150
16823046	-2.29	0.000477	0.008843	SNORD60	small nucleolar RNA, C/D box 60
16901197	-2.3	2.8e-05	0.00105	SNORD89; RNF149	small nucleolar RNA, C/D box 89; ring finger protein 149	protein ubiquitination
17118694	-2.31	2e-05	0.000832	SNORA16A; SNHG12; SNORA44; SNORA61	small nucleolar RNA, H/ACA box 16A; small nucleolar RNA host gene 12 (non-protein coding); small nucleolar RNA, H/ACA box 44; small nucleolar RNA, H/ACA box 61
16782094	-2.31	2e-05	0.00084	TRAJ14	T cell receptor alpha joining 14
16808522	-2.31	3.5e-05	0.001248	PATL2	protein associated with topoisomerase II homolog 2 (yeast)	negative regulation of cytoplasmic mRNA processing body assembly; negative regulation of translation
17084932	-2.32	7.77e-08	1.5e-05	EBLN3; RP11-220I1.1	endogenous Bornavirus-like nucleoprotein 3; novel transcript
16961773	-2.32	3.6e-05	0.001264	ZMAT3	zinc finger, matrin-type 3; zinc finger, matrin type 3	apoptotic process; cellular response to DNA damage stimulus; protein transport; regulation of growth; positive regulation of apoptotic process; transport
16708666	-2.32	0.000165	0.003966	MIR146B	microRNA 146b
16909464	-2.33	1e-06	0.000126	GPR55	G protein-coupled receptor 55	G-protein coupled receptor signaling pathway; activation of phospholipase C activity; positive regulation of Rho protein signal transduction; cannabinoid signaling pathway; bone resorption; negative regulation of osteoclast differentiation; positive regulation of ERK1 and ERK2 cascade; signal transduction
16852760	-2.33	5e-06	0.000279	TNFRSF11A	tumor necrosis factor receptor superfamily, member 11a, NFKB activator
16845850	-2.33	1.9e-05	0.000808	AC002117.1	novel transcript, antisense to HEXIM1 and HEXIM2
16766281	-2.33	2.6e-05	0.00099	SNORD59A	small nucleolar RNA, C/D box 59A
17077826	-2.33	8.1e-05	0.002331	MYBL1	v-myb avian myeloblastosis viral oncogene homolog-like 1; v-myb myeloblastosis viral oncogene homolog (avian)-like 1	transcription, DNA-templated; positive regulation of transcription, DNA-templated; positive regulation of transcription from RNA polymerase II promoter; regulation of transcription, DNA-templated
16782084	-2.33	0.000114	0.002961	TRAJ20; YME1L1; TRAV12-2	T cell receptor alpha joining 20; YME1-like 1 ATPase; T cell receptor alpha variable 12-2	misfolded or incompletely synthesized protein catabolic process; mitochondrion organization; cell proliferation; T cell costimulation; regulation of immune response; T cell receptor signaling pathway; immune response; proteolysis
17120694	-2.35	0.000156	0.003774
16947287	-2.36	7.08e-09	2e-06	TIPARP	TCDD-inducible poly(ADP-ribose) polymerase
17104049	-2.36	6.68e-07	7.1e-05	SNORA11; MAGED2	small nucleolar RNA, H/ACA box 11; melanoma antigen family D, 2
16836624	-2.36	1.7e-05	0.000736	MIR21; VMP1	microRNA 21; vacuole membrane protein 1	autophagy; embryo implantation; regulation of autophagy; single organismal cell-cell adhesion; cell junction assembly; cell adhesion
17046545	-2.36	0.000318	0.006471
16836511	-2.37	8.71e-09	3e-06	GDPD1	glycerophosphodiester phosphodiesterase domain containing 1	glycerol metabolic process; lipid metabolic process
16934045	-2.37	0.000226	0.005018	PIK3IP1	phosphoinositide-3-kinase interacting protein 1	negative regulation of phosphatidylinositol 3-kinase signaling; negative regulation of phosphatidylinositol 3-kinase activity
17044795	-2.37	0.000269	0.005707	DKFZP586I1420	uncharacterized protein DKFZp586I1420
17036592	-2.38	2e-06	0.000176	NCR3	natural cytotoxicity triggering receptor 3
17118732	-2.38	1.2e-05	0.000568	SNORD74; SNORD81; SNORD79; SNORD80; SNORD47; SNORD44; GAS5; SNORD76; SNORD77	small nucleolar RNA, C/D box 74; small nucleolar RNA, C/D box 81; small nucleolar RNA, C/D box 79; small nucleolar RNA, C/D box 80; small nucleolar RNA, C/D box 47; small nucleolar RNA, C/D box 44; growth arrest-specific 5 (non-protein coding); small nucleolar RNA, C/D box 76; small nucleolar RNA, C/D box 77
17017231	-2.39	3e-06	0.000188	NCR3	natural cytotoxicity triggering receptor 3
17026767	-2.39	3e-06	0.000188	NCR3	natural cytotoxicity triggering receptor 3
17029087	-2.39	3e-06	0.000188	NCR3	natural cytotoxicity triggering receptor 3
17031872	-2.39	3e-06	0.000188	NCR3	natural cytotoxicity triggering receptor 3
17034344	-2.39	3e-06	0.000188	NCR3	natural cytotoxicity triggering receptor 3
17039385	-2.39	3e-06	0.000188	NCR3	natural cytotoxicity triggering receptor 3
17041868	-2.39	3e-06	0.000188	NCR3	natural cytotoxicity triggering receptor 3
17046586	-2.39	1e-05	0.000484	SNORA22	small nucleolar RNA, H/ACA box 22
16919229	-2.39	3.6e-05	0.00128	SNORA71D	small nucleolar RNA, H/ACA box 71D
17118778	-2.4	8.12e-07	8.1e-05	SNORA52; RPLP2	small nucleolar RNA, H/ACA box 52; ribosomal protein, large, P2	nuclear-transcribed mRNA catabolic process, nonsense-mediated decay; translation; translational initiation; translational elongation; translational termination; SRP-dependent cotranslational protein targeting to membrane; gene expression; viral process; RNA metabolic process; mRNA metabolic process; viral life cycle; viral transcription; cellular protein metabolic process
16782032	-2.4	0.000314	0.006409	TRAJ46	T cell receptor alpha joining 46
17096379	-2.41	5e-06	0.000303	RP11-244N9.4; XPA	putative novel transcript; xeroderma pigmentosum, complementation group A	nucleotide-excision repair, DNA damage removal; DNA repair; nucleotide-excision repair; response to oxidative stress; intrinsic apoptotic signaling pathway in response to DNA damage; response to UV; response to toxic substance; multicellular organism growth; cellular response to DNA damage stimulus
16690121	-2.41	3.8e-05	0.00133	RTCA-AS1; RP11-305E17.6	RTCA antisense RNA 1; novel transcript
16973708	-2.42	1.99e-07	3e-05	MXD4; MIR4800	MAX dimerization protein 4; microRNA 4800	negative regulation of transcription from RNA polymerase II promoter; transcription, DNA-templated; negative regulation of cell proliferation; negative regulation of transcription, DNA-templated; regulation of transcription, DNA-templated
17124908	-2.43	3.22e-07	4.3e-05	ZNF767P; ZNF767	zinc finger family member 767, pseudogene; zinc finger family member 767 (pseudogene)	regulation of transcription, DNA-templated
16847771	-2.44	1.32e-07	2.2e-05	ERN1	endoplasmic reticulum to nucleus signaling 1	transcription, DNA-templated; regulation of transcription, DNA-templated; protein phosphorylation; activation of signaling protein activity involved in unfolded protein response; cell cycle arrest; endoplasmic reticulum unfolded protein response; cellular protein metabolic process; protein autophosphorylation; HAC1-type intron splice site recognition and cleavage; intrinsic apoptotic signaling pa…
16882332	-2.47	3.3e-05	0.001185	GNLY	granulysin	cellular defense response; killing of cells of other organism; defense response to bacterium; defense response to fungus
16863326	-2.5	9.8e-08	1.8e-05	GIPR	gastric inhibitory polypeptide receptor	desensitization of G-protein coupled receptor protein signaling pathway; generation of precursor metabolites and energy; cell surface receptor signaling pathway; activation of adenylate cyclase activity; positive regulation of cytosolic calcium ion concentration; response to nutrient; response to glucose; endocrine pancreas development; positive regulation of insulin secretion; gastric inhibitory…
16777624	-2.52	2.57e-07	3.7e-05	LINC00412; RP11-428O18.4	long intergenic non-protein coding RNA 412; putative novel transcript
16855340	-2.53	1.36e-07	2.3e-05	SNORA37	small nucleolar RNA, H/ACA box 37
16779024	-2.53	0.000414	0.007922	RCBTB2	regulator of chromosome condensation (RCC1) and BTB (POZ) domain containing protein 2	regulation of Ran GTPase activity; positive regulation of Ran GTPase activity
16852308	-2.55	8.7e-07	8.5e-05	SCARNA17	small Cajal body-specific RNA 17
16869291	-2.55	3e-06	0.000229	SNORD41	small nucleolar RNA, C/D box 41
17051943	-2.55	1.7e-05	0.000735	TMEM140	transmembrane protein 140
16972153	-2.55	0.000481	0.008884	RNU4-87P	RNA, U4 small nuclear 87, pseudogene
16975928	-2.56	2e-06	0.000145	USP46	ubiquitin specific peptidase 46	behavioral fear response; ubiquitin-dependent protein catabolic process; protein deubiquitination; regulation of synaptic transmission, GABAergic; proteolysis; behavior
16972129	-2.59	5.67e-08	1.2e-05	KLHL2	kelch-like family member 2; kelch-like 2, Mayven (Drosophila)	protein ubiquitination
16726880	-2.59	0.000203	0.004642	NEAT1; MIR612	nuclear paraspeckle assembly transcript 1 (non-protein coding); microRNA 612
16830837	-2.62	3e-06	0.000212	SCARNA21	small Cajal body-specific RNA 21
17108264	-2.62	0.000375	0.007349	TKTL1	transketolase-like 1	glucose catabolic process; thiamine metabolic process; metabolic process
16731754	-2.63	5.75e-07	6.5e-05	IL10RA	interleukin 10 receptor, alpha	signal transduction; cytokine-mediated signaling pathway; response to lipopolysaccharide
16732584	-2.64	5.4e-05	0.001702	SORL1	sortilin-related receptor, L(DLR class) A repeats containing; sortilin-related receptor, L(DLR class) A repeats-containing
16827592	-2.65	0.000251	0.005436	RNU6-1262P	RNA, U6 small nuclear 1262, pseudogene
16778713	-2.65	0.000493	0.009047	TPT1; LOC101928826	tumor protein, translationally-controlled 1; uncharacterized LOC101928826	calcium ion transport; cellular calcium ion homeostasis; response to virus; stem cell maintenance; regulation of apoptotic process; negative regulation of apoptotic process; negative regulation of intrinsic apoptotic signaling pathway in response to DNA damage; negative regulation of ectoderm development
16998042	-2.66	2e-06	0.000183	LOC729040; RP11-213H15.1	uncharacterized LOC729040; novel transcript
17119086	-2.67	3e-06	0.000186	SNORD1C; SNORD1A; SNHG16	small nucleolar RNA, C/D box 1C; small nucleolar RNA, C/D box 1A; small nucleolar RNA host gene 16 (non-protein coding)	protein glycosylation; O-glycan processing; post-translational protein modification; cellular protein metabolic process; sialylation
17002115	-2.68	2.57e-07	3.7e-05	TIMD4	T-cell immunoglobulin and mucin domain containing 4
16881138	-2.7	0.000173	0.004122	MXD1	MAX dimerization protein 1	negative regulation of transcription from RNA polymerase II promoter; transcription, DNA-templated; multicellular organismal development; cell proliferation; regulation of transcription, DNA-templated
16892523	-2.77	6e-06	0.000348	SCARNA6	small Cajal body-specific RNA 6
16798067	-2.78	3.62e-07	4.7e-05	PWAR5	Prader Willi/Angelman region RNA 5
16894557	-2.79	1.9e-05	0.000799	RNA5SP85	RNA, 5S ribosomal pseudogene 85
17117626	-2.83	6.38e-07	7e-05	PPP2R5C	protein phosphatase 2, regulatory subunit B, gamma; protein phosphatase 2, regulatory subunit B', gamma	DNA damage response, signal transduction by p53 class mediator resulting in cell cycle arrest; signal transduction; negative regulation of cell proliferation; intrinsic apoptotic signaling pathway in response to DNA damage by p53 class mediator; proteasome-mediated ubiquitin-dependent protein catabolic process; regulation of catalytic activity; proteolysis; protein processing
17046524	-2.83	1e-06	0.000124
16763964	-2.84	4.62e-08	1e-05	SNORA34; MIR1291	small nucleolar RNA, H/ACA box 34; microRNA 1291
16759469	-2.85	2e-06	0.000177	SNORA49	small nucleolar RNA, H/ACA box 49
17119488	-2.87	6.9e-05	0.002065	SNORA20	small nucleolar RNA, H/ACA box 20
16734424	-2.89	0.000111	0.002908	C11orf21	chromosome 11 open reading frame 21
16780917	-2.91	9.61e-08	1.7e-05	IRS2	insulin receptor substrate 2	positive regulation of mesenchymal cell proliferation; negative regulation of B cell apoptotic process; glucose metabolic process; signal transduction; epidermal growth factor receptor signaling pathway; brain development; cell proliferation; positive regulation of cell proliferation; insulin receptor signaling pathway; fibroblast growth factor receptor signaling pathway; response to glucose; neg…
16784207	-2.98	2e-06	0.000128	PTGER2	prostaglandin E receptor 2 (subtype EP2), 53kDa	G-protein coupled receptor signaling pathway; adenylate cyclase-activating G-protein coupled receptor signaling pathway; response to lipopolysaccharide; regulation of cell proliferation; cellular response to prostaglandin E stimulus; signal transduction
17012709	-3	6.34e-07	7e-05	SNORD100; SNORA33	small nucleolar RNA, C/D box 100; small nucleolar RNA, H/ACA box 33
17118780	-3.02	8e-05	0.002317	SNORA45A; RPL27A	small nucleolar RNA, H/ACA box 45A; ribosomal protein L27a	nuclear-transcribed mRNA catabolic process, nonsense-mediated decay; translation; translational initiation; translational elongation; translational termination; SRP-dependent cotranslational protein targeting to membrane; gene expression; viral process; RNA metabolic process; mRNA metabolic process; viral life cycle; viral transcription; cellular protein metabolic process
16782076	-3.02	0.000143	0.003551	YME1L1	YME1-like 1 ATPase	misfolded or incompletely synthesized protein catabolic process; mitochondrion organization; cell proliferation; T cell costimulation; regulation of immune response; T cell receptor signaling pathway; immune response; proteolysis
16948561	-3.03	3.1e-05	0.001151
17054660	-3.04	0.000117	0.003035	AC024028.1	putative novel transcript
16734524	-3.05	3.06e-07	4.2e-05	SNORA54	small nucleolar RNA, H/ACA box 54
16701015	-3.06	4.6e-05	0.001518	CHRM3-AS2	CHRM3 antisense RNA 2; novel transcript, antisense to CHRM3
16866174	-3.08	8.5e-05	0.00242	RNA5SP199	RNA, 5S ribosomal pseudogene 199
16836528	-3.13	3e-06	0.000225	YPEL2	yippee-like 2 (Drosophila)
16893349	-3.14	9e-06	0.000459	SNED1	sushi, nidogen and EGF-like domains 1	cell-matrix adhesion
16678262	-3.17	4e-06	0.000262	SNAP47; LOC100130093	synaptosomal-associated protein, 47kDa; uncharacterized LOC100130093
16827546	-3.17	0.000196	0.004522	DPEP2	dipeptidase 2	proteolysis; leukotriene metabolic process; arachidonic acid metabolic process; small molecule metabolic process
16998037	-3.22	2.4e-05	0.000964	RP11-414H23.3	novel transcript
17120696	-3.25	3.41e-09	1e-06	LOC374443; RP11-705C15.2; RP11-705C15.5	C-type lectin domain family 2, member D pseudogene; C-type lectin domain family 2 (CLEC2) pseudogene; novel transcript
16885189	-3.25	0.000128	0.003251	RNU4ATAC	RNA, U4atac small nuclear (U12-dependent splicing)
17096728	-3.26	7.96e-09	2e-06	ABCA1	ATP-binding cassette, sub-family A (ABC1), member 1
16996433	-3.3	3.72e-07	4.7e-05	PLK2	polo-like kinase 2; polo-like kinase 2 (Drosophila)	G1/S transition of mitotic cell cycle; protein phosphorylation; mitotic spindle organization; mitotic cell cycle checkpoint; Ras protein signal transduction; memory; positive regulation of proteasomal ubiquitin-dependent protein catabolic process; Rap protein signal transduction; negative regulation of apoptotic process; positive regulation of I-kappaB kinase/NF-kappaB signaling; regulation of ce…
16967863	-3.34	0.000512	0.009324	AREG	amphiregulin	epidermal growth factor receptor signaling pathway; G-protein coupled receptor signaling pathway; cell-cell signaling; cell proliferation; positive regulation of DNA replication
17120948	-3.36	5e-06	0.000292
16747336	-3.38	2.17e-08	5e-06	SCARNA10	small Cajal body-specific RNA 10
16720878	-3.4	0.000386	0.007498	RNU6-878P	RNA, U6 small nuclear 878, pseudogene
16859314	-3.47	5.1e-05	0.001643	KLF2	Kruppel-like factor 2; Kruppel-like factor 2 (lung)	cell morphogenesis; in utero embryonic development; transcription, DNA-templated; negative regulation of interleukin-6 production; multicellular organism growth; positive regulation of transcription from RNA polymerase II promoter in response to stress; erythrocyte maturation; positive regulation of transcription from RNA polymerase II promoter; positive regulation of protein metabolic process; T…
17058098	-3.48	7.3e-05	0.002153	LOC100287834	uncharacterized LOC100287834
16776986	-3.53	0.000123	0.003164
17002128	-3.55	6.55e-10	3.49e-07	HAVCR1	hepatitis A virus cellular receptor 1	response to virus; viral process; modulation by virus of host morphology or physiology
16678257	-3.56	2e-06	0.000128	LOC100130093; SNAP47; JMJD4	uncharacterized LOC100130093; synaptosomal-associated protein, 47kDa; jumonji domain containing 4
16748196	-3.57	2.77e-08	7e-06	LOC374443; RP11-705C15.2; RP11-705C15.5	C-type lectin domain family 2, member D pseudogene; C-type lectin domain family 2 (CLEC2) pseudogene; novel transcript
17117443	-3.57	0.000103	0.002753
16991470	-3.62	1.4e-05	0.000655	RNA5SP199	RNA, 5S ribosomal pseudogene 199
17118792	-3.64	1.87e-07	2.9e-05	MIR612; NEAT1	microRNA 612; nuclear paraspeckle assembly transcript 1 (non-protein coding)
17016390	-3.65	0.000108	0.002861	HIST1H2BG; HIST1H2BJ	histone cluster 1, H2bg; histone cluster 1, H2bj	innate immune response in mucosa; chromatin organization; nucleosome assembly; antibacterial humoral response; defense response to bacterium; defense response to Gram-positive bacterium
17126224	-3.77	2.1e-05	0.000849	MIAT	myocardial infarction associated transcript (non-protein coding)
16680258	-3.78	4e-06	0.000249	MXRA8	matrix-remodelling associated 8	establishment of glial blood-brain barrier
17061129	-4.03	3e-06	0.000206	RASA4; RASA4B; RP11-514P8.6; RP11-514P8.8	RAS p21 protein activator 4; RAS p21 protein activator 4B; novel protein, UPK3BL-RASA4 readthrough; novel transcript, readthrough between POLR2J3-RASA4B	positive regulation of Ras GTPase activity; intracellular signal transduction; negative regulation of Ras protein signal transduction; signal transduction; regulation of small GTPase mediated signal transduction; positive regulation of GTPase activity
16781315	-4.09	4.6e-05	0.001537	RASA3	RAS p21 protein activator 3	signal transduction; positive regulation of Ras GTPase activity; intracellular signal transduction; negative regulation of Ras protein signal transduction; calcium ion transmembrane transport; regulation of small GTPase mediated signal transduction; positive regulation of GTPase activity
16748202	-4.13	9.76e-09	3e-06	LOC101928054; RP11-705C15.3	uncharacterized LOC101928054; novel transcript
17061127	-4.13	7.89e-07	8e-05	RASA4; RASA4B; POLR2J4; AC004985.12; RP11-514P8.6; RP11-514P8.8; RP5-1022I14.1; RP5-1165K10.2	RAS p21 protein activator 4; RAS p21 protein activator 4B; polymerase (RNA) II (DNA directed) polypeptide J4, pseudogene; RAS p21 protein activator 4 (RASA4) pseudogene; novel protein, UPK3BL-RASA4 readthrough; novel transcript, readthrough between POLR2J3-RASA4B; novel transcript, POLR2J4 pseudogene-UPLP pseudogene-RASA4 pseudogene readthrough; novel transcript, POLR2J4 pseudogene-RASA4 pseudoge…	positive regulation of Ras GTPase activity; intracellular signal transduction; negative regulation of Ras protein signal transduction; signal transduction; regulation of small GTPase mediated signal transduction; positive regulation of GTPase activity
17061119	-4.14	6e-06	0.000333	RASA4B; RASA4; RP11-514P8.8; RASA4CP; RP11-514P8.6	RAS p21 protein activator 4B; RAS p21 protein activator 4; novel transcript, readthrough between POLR2J3-RASA4B; RAS p21 protein activator 4C, pseudogene; RAS p21 protein activator 4 (RASA4) pseudogene; novel protein, UPK3BL-RASA4 readthrough	intracellular signal transduction; positive regulation of GTPase activity; regulation of small GTPase mediated signal transduction; signal transduction; positive regulation of Ras GTPase activity; negative regulation of Ras protein signal transduction
16979917	-4.42	3e-06	0.000204	SLC7A11	solute carrier family 7 (anionic amino acid transporter light chain, xc- system), member 11; solute carrier family 7, (cationic amino acid transporter, y+ system) member 11	amino acid transmembrane transport; ion transport; amino acid transport; response to oxidative stress; brain development; blood coagulation; response to toxic substance; L-glutamate transport; response to nicotine; leukocyte migration; transmembrane transport; lens fiber cell differentiation; platelet aggregation; transport
16669796	-4.43	2.91e-07	4.1e-05	TXNIP	thioredoxin interacting protein	negative regulation of transcription from RNA polymerase II promoter; transcription, DNA-templated; protein import into nucleus; cell cycle; response to mechanical stimulus; response to glucose; keratinocyte differentiation; response to estradiol; response to progesterone; nucleotide-binding domain, leucine rich repeat containing receptor signaling pathway; regulation of cell proliferation; respo…
16717520	-4.49	7.35e-07	7.6e-05	SNORA12	small nucleolar RNA, H/ACA box 12
16661646	-4.58	7.8e-07	7.9e-05	RNU11	RNA, U11 small nuclear	GTP catabolic process
16998059	-5.59	2.84e-07	4e-05	ARRDC3	arrestin domain containing 3	temperature homeostasis; negative regulation of heat generation; negative regulation of multicellular organismal metabolic process; positive regulation of ubiquitin-protein transferase activity; fat pad development; positive regulation of adrenergic receptor signaling pathway; negative regulation of locomotion involved in locomotory behavior
16998044	-7.99	3e-06	0.000205	LUCAT1	lung cancer associated transcript 1 (non-protein coding); novel transcript
Data Sheet S2: DEG in the P-derived Tregs compared to N-derived Tregs.
