# Supplementary material for: Molecular Signatures of Human Regulatory T Cells in Colorectal Cancer and Polyps
Source: Front Immunol. 2017 May 30;8:620. doi: 10.3389/fimmu.2017.00620 (PMC5447675; doi:10.3389/fimmu.2017.00620)
Supplement: Supplementary file 4 [file Data_Sheet_4.XLSX]

## Sheet: summary P vs 10052016 log 2 Fin
Transcript Cluster ID	P Bi-weight Avg Signal (log2)	N Bi-weight Avg Signal (log2)	Fold Change (linear) (P vs. N)	ANOVA p-value (P vs. N)	FDR p-value (P vs. N)	Gene Symbol	Description	GO Biological Process Term
16977052	5.32	1.54	13.72	3.41e-07	4.5e-05	CXCL10	chemokine (C-X-C motif) ligand 10	positive regulation of leukocyte chemotaxis; chemotaxis; inflammatory response; immune response; signal transduction; cell surface receptor signaling pathway; G-protein coupled receptor signaling pathway; cell-cell signaling; muscle organ development; blood circulation; positive regulation of cell proliferation; protein secretion; response to cold; response to gamma radiation; T cell chemotaxis; …
16844381	6.45	3.58	7.32	3.1e-05	0.001136	CCR7	chemokine (C-C motif) receptor 7
16843309	9.07	6.31	6.76	0.000208	0.004719	CCL1	chemokine (C-C motif) ligand 1	cellular calcium ion homeostasis; chemotaxis; immune response; signal transduction; viral process; cell chemotaxis
16938707	6.8	4.29	5.71	2e-06	0.000167	CCR4	chemokine (C-C motif) receptor 4	neuron migration; tolerance induction; chemotaxis; inflammatory response; immune response; G-protein coupled receptor signaling pathway; positive regulation of cytosolic calcium ion concentration; response to radiation; response to bacterium; response to antibiotic; positive regulation of positive chemotaxis; chemokine-mediated signaling pathway; signal transduction
16989636	5.57	3.23	5.05	3.07e-10	1.97e-07	KIF20A	kinesin family member 20A	mitotic cell cycle; cytokinesis; microtubule bundle formation; microtubule-based movement; metabolic process; protein transport; vesicle-mediated transport; transport
16819207	6.15	3.83	5	2.92e-07	4.1e-05	MT2A	metallothionein 2A	cellular copper ion homeostasis; cytokine-mediated signaling pathway; cellular response to drug; cellular response to interleukin-3; cellular response to erythropoietin; negative regulation of growth; interferon-gamma-mediated signaling pathway; cellular response to zinc ion
16801557	4.57	2.43	4.41	2.15e-11	2.72e-08	CCNB2	cyclin B2	regulation of cyclin-dependent protein serine/threonine kinase activity; G2/M transition of mitotic cell cycle; mitotic cell cycle; in utero embryonic development; mitotic nuclear division; mitotic nuclear envelope disassembly; growth; T cell homeostasis; thymus development; regulation of cell cycle; cell cycle; cell division
17045198	6.45	4.34	4.32	8e-11	7.32e-08	ANLN	anillin, actin binding protein	mitotic cytokinesis; septin ring assembly; mitotic nuclear division; regulation of exit from mitosis; cell cycle; cell division
16767261	3.58	1.54	4.11	0.000503	0.009183	IL22	interleukin 22	acute-phase response; inflammatory response; cell-cell signaling; response to glucocorticoid
16834056	4.41	2.37	4.09	6.95e-09	2e-06	CDC6	cell division cycle 6; cell division cycle 6 homolog (S. cerevisiae)	DNA replication checkpoint; regulation of cyclin-dependent protein serine/threonine kinase activity; G1/S transition of mitotic cell cycle; regulation of transcription involved in G1/S transition of mitotic cell cycle; mitotic cell cycle; DNA replication; mitotic nuclear division; traversing start control point of mitotic cell cycle; negative regulation of DNA replication; negative regulation of …
16736638	6.15	4.13	4.05	3.01e-10	1.96e-07	E2F8	E2F transcription factor 8	negative regulation of transcription from RNA polymerase II promoter; placenta development; sprouting angiogenesis; transcription, DNA-templated; cell proliferation; negative regulation of cytokinesis; positive regulation of DNA endoreduplication; cell cycle comprising mitosis without cytokinesis; positive regulation of transcription from RNA polymerase II promoter; trophoblast giant cell differe…
16978976	4.1	2.14	3.91	3e-05	0.001125	CFI	complement factor I; Complement factor I	proteolysis; receptor-mediated endocytosis; complement activation, classical pathway; regulation of complement activation; innate immune response; immune system process
16802519	6.36	4.46	3.72	1.12e-11	1.64e-08	KIF23	kinesin family member 23	mitotic spindle elongation; mitotic cell cycle; cytokinesis; microtubule-based movement; blood coagulation; metabolic process; antigen processing and presentation of exogenous peptide antigen via MHC class II; positive regulation of cytokinesis; spindle midzone assembly involved in mitosis; cell cycle; mitotic nuclear division; cell division
16707551	6.44	4.56	3.67	1.99e-10	1.43e-07	CEP55	centrosomal protein 55kDa	mitotic cytokinesis; mitotic nuclear division; establishment of protein localization; cell cycle; cell division
16767247	6.2	4.36	3.59	2.6e-05	0.001007	IFNG	interferon, gamma
16970563	4.87	3.06	3.52	9.58e-09	3e-06	PLK4	polo-like kinase 4; polo-like kinase 4 (Drosophila)	G2/M transition of mitotic cell cycle; mitotic cell cycle; protein phosphorylation; centriole replication; peptidyl-tyrosine phosphorylation; positive regulation of centriole replication; trophoblast giant cell differentiation; de novo centriole assembly; phosphorylation
17075973	5.99	4.23	3.39	9.58e-07	9.1e-05	DUSP4	dual specificity phosphatase 4	MAPK cascade; inactivation of MAPK activity; endoderm formation; toll-like receptor signaling pathway; MyD88-dependent toll-like receptor signaling pathway; MyD88-independent toll-like receptor signaling pathway; protein dephosphorylation; toll-like receptor 2 signaling pathway; toll-like receptor 3 signaling pathway; toll-like receptor 4 signaling pathway; toll-like receptor 5 signaling pathway;…
16773840	5.92	4.18	3.34	1.94e-08	5e-06	BRCA2	breast cancer 2, early onset	double-strand break repair via homologous recombination; cytokinesis; oocyte maturation; inner cell mass cell proliferation; DNA repair; nucleotide-excision repair; double-strand break repair; DNA damage response, signal transduction by p53 class mediator resulting in transcription of p21 class mediator; male meiosis I; spermatogenesis; brain development; cell aging; female gonad development; res…
16883733	3.33	1.59	3.34	1.42e-07	2.4e-05	IL18RAP	interleukin 18 receptor accessory protein	inflammatory response; immune response; cell surface receptor signaling pathway; signal transduction
16689332	4.52	2.89	3.1	0.000137	0.003438	GBP1	guanylate binding protein 1, interferon-inducible	GTP catabolic process; cytokine-mediated signaling pathway; defense response to virus; interferon-gamma-mediated signaling pathway; immune system process
16797403	4.11	2.49	3.08	0.000343	0.006856	IGHM; IGHG1	immunoglobulin heavy constant mu; immunoglobulin heavy constant gamma 1 (G1m marker)	complement activation; complement activation, classical pathway; Fc-gamma receptor signaling pathway involved in phagocytosis; innate immune response; immune response; retina homeostasis; adaptive immune response; antibacterial humoral response; defense response to Gram-negative bacterium
16665901	6.56	4.97	3	3.2e-05	0.001158	IL12RB2	interleukin 12 receptor, beta 2	cell surface receptor signaling pathway; positive regulation of cell proliferation; peptidyl-tyrosine phosphorylation; cytokine-mediated signaling pathway; response to lipopolysaccharide; interferon-gamma production; positive regulation of interferon-gamma production; response to cytokine
16837270	8.38	6.85	2.89	1.39e-10	1.12e-07	KPNA2	karyopherin alpha 2 (RAG cohort 1, importin alpha 1)	regulation of DNA recombination; mitotic G2 phase; DNA metabolic process; NLS-bearing protein import into nucleus; viral process; cytokine-mediated signaling pathway; protein import into nucleus; transport; protein transport; modulation by virus of host morphology or physiology; M phase specific microtubule process
16780592	5.71	4.18	2.89	4e-05	0.001362	GPR183	G protein-coupled receptor 183	mature B cell differentiation involved in immune response; immune response; humoral immune response; G-protein coupled receptor signaling pathway; positive regulation of B cell proliferation; positive regulation of ERK1 and ERK2 cascade; immune system process; signal transduction
16919567	8.47	6.94	2.87	7e-06	0.000366	SDC4; ROS1	syndecan 4; ROS proto-oncogene 1 , receptor tyrosine kinase	retinoid metabolic process; ureteric bud development; carbohydrate metabolic process; glycosaminoglycan biosynthetic process; glycosaminoglycan catabolic process; phototransduction, visible light; extracellular matrix organization; glycosaminoglycan metabolic process; chondroitin sulfate metabolic process; small molecule metabolic process; positive regulation of protein kinase activity; positive …
17004167	6.44	4.94	2.81	6.97e-07	7.3e-05	IRF4	interferon regulatory factor 4	transcription, DNA-templated; peptidyl-lysine methylation; cytokine-mediated signaling pathway; negative regulation of toll-like receptor signaling pathway; T cell activation; defense response to protozoan; myeloid dendritic cell differentiation; positive regulation of DNA binding; histone H3 acetylation; histone H4 acetylation; positive regulation of interleukin-10 biosynthetic process; positive…
16883715	4.22	2.81	2.67	7.8e-07	7.9e-05	IL18R1	interleukin 18 receptor 1	immune response; signal transduction; natural killer cell activation; positive regulation of interferon-gamma production; interleukin-18-mediated signaling pathway; positive regulation of NF-kappaB import into nucleus; T-helper 1 cell differentiation
16751709	4.4	3.02	2.6	2.55e-08	6e-06	ESPL1	extra spindle pole bodies homolog 1 (S. cerevisiae)	mitotic sister chromatid segregation; meiotic spindle organization; mitotic cell cycle; cytokinesis; proteolysis; apoptotic process; establishment of mitotic spindle localization; homologous chromosome segregation; positive regulation of mitotic metaphase/anaphase transition; negative regulation of sister chromatid cohesion; chromosome segregation; meiosis I
16696237	5.33	3.96	2.59	7.6e-05	0.002232	SELL	selectin L	cell adhesion; blood coagulation; response to ATP; regulation of immune response; leukocyte migration
16696425	3.43	2.08	2.55	0.000159	0.003839	TNFSF4	tumor necrosis factor (ligand) superfamily, member 4
17111955	5.07	3.73	2.52	1.6e-05	0.00072	CXCR3	chemokine (C-X-C motif) receptor 3	angiogenesis; negative regulation of endothelial cell proliferation; regulation of leukocyte migration; apoptotic process; cellular component movement; chemotaxis; inflammatory response; cell adhesion; cell surface receptor signaling pathway; G-protein coupled receptor signaling pathway; positive regulation of cytosolic calcium ion concentration; positive regulation of cell proliferation; T cell …
16767254	2.5	1.23	2.42	0.000158	0.003811	IL26	interleukin 26	cell-cell signaling; positive regulation of stress-activated MAPK cascade; positive regulation of transcription from RNA polymerase II promoter; positive regulation of JAK-STAT cascade; negative regulation of epithelial cell proliferation; positive regulation of cytokine secretion; positive regulation of protein kinase B signaling; positive regulation of ERK1 and ERK2 cascade
17005420	3.16	1.96	2.3	1e-06	9.7e-05	LRRC16A	leucine rich repeat containing 16A	actin filament organization; blood coagulation; cell migration; lamellipodium assembly; positive regulation of cell migration; positive regulation of actin filament polymerization; ruffle organization; urate metabolic process; positive regulation of stress fiber assembly; barbed-end actin filament uncapping; positive regulation of substrate adhesion-dependent cell spreading; positive regulation o…
16988971	5.66	4.46	2.3	0.000324	0.006558	CSF2	colony stimulating factor 2 (granulocyte-macrophage)	embryonic placenta development; immune response; positive regulation of cell proliferation; positive regulation of gene expression; positive regulation of macrophage derived foam cell differentiation; positive regulation of interleukin-23 production; epithelial fluid transport; macrophage activation; positive regulation of tyrosine phosphorylation of Stat5 protein; myeloid dendritic cell differen…
17001654	5.48	4.3	2.28	8e-06	0.000418	CD74	CD74 molecule, major histocompatibility complex, class II invariant chain
16725806	5.23	4.05	2.27	6.65e-11	6.29e-08	INCENP	inner centromere protein antigens 135/155kDa	mitotic cell cycle; cytokinesis; chromosome segregation; mitotic nuclear division; cell cycle; cell division
16811638	3.89	2.74	2.22	3e-06	0.000213	SEMA7A	semaphorin 7A, GPI membrane anchor (John Milton Hagen blood group); Semaphorin-7A	osteoblast differentiation; inflammatory response; immune response; integrin-mediated signaling pathway; axon guidance; positive regulation of axon extension; regulation of inflammatory response; positive regulation of macrophage cytokine production; positive regulation of ERK1 and ERK2 cascade; multicellular organismal development; nervous system development; cell differentiation
16857136	3.81	2.67	2.21	4e-05	0.001362	EBI3	Epstein-Barr virus induced 3	humoral immune response; cytokine-mediated signaling pathway; T-helper 1 type immune response; positive regulation of interferon-gamma biosynthetic process; positive regulation of alpha-beta T cell proliferation
17005001	4.59	3.45	2.21	9.2e-05	0.00255	CD83	CD83 molecule	defense response; humoral immune response; signal transduction; response to organic cyclic compound; negative regulation of interleukin-4 production; positive regulation of interleukin-10 production; positive regulation of interleukin-2 production; positive regulation of CD4-positive, alpha-beta T cell differentiation
16813342	5.71	4.6	2.17	1.1e-08	3e-06	PRC1	protein regulator of cytokinesis 1	mitotic spindle elongation; cytokinesis; microtubule cytoskeleton organization; cell cycle; cell division
17115394	7.01	5.89	2.17	1.88e-07	2.9e-05	HCFC1	host cell factor C1; host cell factor C1 (VP16-accessory protein)	negative regulation of transcription from RNA polymerase II promoter; chromatin organization; regulation of transcription, DNA-templated; transcription from RNA polymerase II promoter; cell cycle; positive regulation of gene expression; release from viral latency; regulation of protein complex assembly; histone H4-K5 acetylation; histone H4-K8 acetylation; histone H4-K16 acetylation; positive reg…
16756334	4.34	3.25	2.13	7e-06	0.000366	POLR3B	polymerase (RNA) III (DNA directed) polypeptide B	transcription from RNA polymerase III promoter; transcription elongation from RNA polymerase III promoter; termination of RNA polymerase III transcription; gene expression; positive regulation of type I interferon production; positive regulation of interferon-beta production; innate immune response; positive regulation of innate immune response; defense response to virus; immune system process; t…
16729557	2.92	1.83	2.12	4e-06	0.000238	DDIAS; C11orf82	DNA damage-induced apoptosis suppressor; chromosome 11 open reading frame 82	apoptotic process; cellular response to DNA damage stimulus; spermatid development; hemopoiesis; cellular response to UV; cellular response to cytokine stimulus; cellular response to hydroperoxide; cellular response to gamma radiation; mitotic cell cycle arrest; negative regulation of fibroblast apoptotic process; cell cycle; cell cycle arrest
17027784	4.35	3.27	2.11	0.000157	0.00379	LTA	lymphotoxin alpha; lymphotoxin alpha (TNF superfamily, member 1)
16849982	3.26	2.23	2.03	2.83e-09	1e-06	ALYREF	Aly/REF export factor	regulation of DNA recombination; mRNA splicing, via spliceosome; osteoblast differentiation; transcription from RNA polymerase II promoter; termination of RNA polymerase II transcription; mRNA export from nucleus; RNA splicing; gene expression; mRNA 3'-end processing; replication fork processing; positive regulation of DNA-templated transcription, elongation; viral mRNA export from host cell nucl…
16732037	2.81	1.8	2.02	2.5e-05	0.000965	CXCR5	chemokine (C-X-C motif) receptor 5	cellular component movement; chemotaxis; immune response; G-protein coupled receptor signaling pathway; positive regulation of cytokinesis; B cell activation; lymph node development; chemokine-mediated signaling pathway; signal transduction
16772172	3.95	4.96	-2.01	4.2e-05	0.001431	UBC	ubiquitin C	G1/S transition of mitotic cell cycle; G2/M transition of mitotic cell cycle; negative regulation of transcription from RNA polymerase II promoter; activation of MAPK activity; protein polyubiquitination; mitotic cell cycle; toll-like receptor signaling pathway; antigen processing and presentation of peptide antigen via MHC class I; antigen processing and presentation of exogenous peptide antigen…
16782058	6.45	7.48	-2.03	0.000341	0.006833	TRAJ33; YME1L1	T cell receptor alpha joining 33; YME1-like 1 ATPase	misfolded or incompletely synthesized protein catabolic process; mitochondrion organization; cell proliferation; T cell costimulation; regulation of immune response; T cell receptor signaling pathway; immune response; proteolysis
16782118	2.33	3.37	-2.06	0.000356	0.007064	TRAJ2	T cell receptor alpha joining 2 (non-functional)
16742647	3.98	5.03	-2.07	8.7e-05	0.002458	GAB2	GRB2-associated binding protein 2	transmembrane receptor protein tyrosine kinase signaling pathway; positive regulation of cell proliferation; positive regulation of signal transduction; osteoclast differentiation; Fc-epsilon receptor signaling pathway; positive regulation of mast cell degranulation; innate immune response; phosphatidylinositol-mediated signaling; integrin-mediated signaling pathway; cell migration
16782098	6.2	7.25	-2.07	0.000137	0.003433	TRAJ12; YME1L1	T cell receptor alpha joining 12; YME1-like 1 ATPase	misfolded or incompletely synthesized protein catabolic process; mitochondrion organization; cell proliferation; T cell costimulation; regulation of immune response; T cell receptor signaling pathway; immune response; proteolysis
16782120	4.62	5.69	-2.1	6.1e-05	0.001876	TRAJ1	T cell receptor alpha joining 1 (non-functional)
16830573	8.65	9.75	-2.13	4.6e-07	5.6e-05	SNORA48; EIF4A1; SNORA67; SNORD10	small nucleolar RNA, H/ACA box 48; eukaryotic translation initiation factor 4A1; small nucleolar RNA, H/ACA box 67; small nucleolar RNA, C/D box 10; eukaryotic translation initiation factor 4A, isoform 1	nuclear-transcribed mRNA catabolic process, deadenylation-dependent decay; nuclear-transcribed mRNA poly(A) tail shortening; ATP catabolic process; translation; translational initiation; gene expression; viral process; RNA metabolic process; mRNA metabolic process; cytokine-mediated signaling pathway; organ regeneration; cellular protein metabolic process; metabolic process
16782088	5.68	6.78	-2.14	0.000247	0.005387	TRAJ18; YME1L1; TRAV12-2	T cell receptor alpha joining 18; YME1-like 1 ATPase; T cell receptor alpha variable 12-2	misfolded or incompletely synthesized protein catabolic process; mitochondrion organization; cell proliferation; T cell costimulation; regulation of immune response; T cell receptor signaling pathway; immune response; proteolysis
16782086	5.49	6.6	-2.15	0.000273	0.005756	TRAJ19	T cell receptor alpha joining 19 (non-functional)
16840318	2.67	3.78	-2.16	0.000112	0.002919	LOC728392; NLRP1	uncharacterized LOC728392; NLR family, pyrin domain containing 1	apoptotic process; activation of cysteine-type endopeptidase activity involved in apoptotic process; response to muramyl dipeptide; nucleotide-binding domain, leucine rich repeat containing receptor signaling pathway; defense response to bacterium; innate immune response; positive regulation of interleukin-1 beta secretion; regulation of inflammatory response; neuron apoptotic process; defense re…
16782094	7.22	8.43	-2.31	2e-05	0.00084	TRAJ14	T cell receptor alpha joining 14
16852760	6.66	7.88	-2.33	5e-06	0.000279	TNFRSF11A	tumor necrosis factor receptor superfamily, member 11a, NFKB activator
16782084	6.78	8.01	-2.33	0.000114	0.002961	TRAJ20; YME1L1; TRAV12-2	T cell receptor alpha joining 20; YME1-like 1 ATPase; T cell receptor alpha variable 12-2	misfolded or incompletely synthesized protein catabolic process; mitochondrion organization; cell proliferation; T cell costimulation; regulation of immune response; T cell receptor signaling pathway; immune response; proteolysis
16782032	4.55	5.81	-2.4	0.000314	0.006409	TRAJ46	T cell receptor alpha joining 46
16731754	7.34	8.74	-2.63	5.75e-07	6.5e-05	IL10RA	interleukin 10 receptor, alpha	signal transduction; cytokine-mediated signaling pathway; response to lipopolysaccharide
16780917	3.23	4.78	-2.91	9.61e-08	1.7e-05	IRS2	insulin receptor substrate 2	positive regulation of mesenchymal cell proliferation; negative regulation of B cell apoptotic process; glucose metabolic process; signal transduction; epidermal growth factor receptor signaling pathway; brain development; cell proliferation; positive regulation of cell proliferation; insulin receptor signaling pathway; fibroblast growth factor receptor signaling pathway; response to glucose; neg…
16782076	6.62	8.21	-3.02	0.000143	0.003551	YME1L1	YME1-like 1 ATPase	misfolded or incompletely synthesized protein catabolic process; mitochondrion organization; cell proliferation; T cell costimulation; regulation of immune response; T cell receptor signaling pathway; immune response; proteolysis
16967863	1.8	3.54	-3.34	0.000512	0.009324	AREG	amphiregulin	epidermal growth factor receptor signaling pathway; G-protein coupled receptor signaling pathway; cell-cell signaling; cell proliferation; positive regulation of DNA replication
17016390	3.11	4.97	-3.65	0.000108	0.002861	HIST1H2BG; HIST1H2BJ	histone cluster 1, H2bg; histone cluster 1, H2bj	innate immune response in mucosa; chromatin organization; nucleosome assembly; antibacterial humoral response; defense response to bacterium; defense response to Gram-positive bacterium
16669796	7.7	9.85	-4.43	2.91e-07	4.1e-05	TXNIP	thioredoxin interacting protein	negative regulation of transcription from RNA polymerase II promoter; transcription, DNA-templated; protein import into nucleus; cell cycle; response to mechanical stimulus; response to glucose; keratinocyte differentiation; response to estradiol; response to progesterone; nucleotide-binding domain, leucine rich repeat containing receptor signaling pathway; regulation of cell proliferation; respo…
Data Sheets S4: Immune-related genes as the most significant DEG function group in P- derived Tregs compared with N-derived Tregs.
